# Supplementary material for: Summary of taxonomy changes ratified by the International Committee on Taxonomy of Viruses (ICTV) from the Bacterial Viruses Subcommittee, 2025
Source: J Gen Virol. 2025 Jul 25;106(7):002111. doi: 10.1099/jgv.0.002111 (PMC12451628; doi:10.1099/jgv.0.002111)
Supplement: Uncited Table S1. [file jgv-106-02111-s001.csv]

	Operation	Rank	New taxon name	Virus name	Exemplar	TP
0	New taxon	family	Andersonviridae			2024.002B
1	New taxon	genus	Daniellevirus			2024.002B
2	New taxon	species	Daniellevirus danielle	Hafnia phage vB_HpaM_SarahDanielle	MW749010	2024.002B
3	New taxon	species	Daniellevirus Zyzzx	Hafnia phage vB_HpaM_Zyzzx	MW749004	2024.002B
4	New taxon	genus	Arnovirus			2024.002B
5	New taxon	species	Arnovirus arno18	Pectobacterium phage Arno18	MK290738	2024.002B
6	New taxon	species	Arnovirus Wc4	Pectobacterium phage Wc4	MN270891	2024.002B
7	New taxon	species	Arnovirus arno162	Pectobacterium phage Arno162	MK290737	2024.002B
0	New taxon	species	Kolesnikvirus SE5	Salmonella phage SE5	MK770412	2024.002B
0	New taxon	species	Mooglevirus silverhawkium	Shigella phage Silverhawkium	MK562505	2024.002B
1	New taxon	species	Mooglevirus KMM4	Citrobacter phage BSwM KMM4	OP902293	2024.002B
2	New taxon	species	Mooglevirus SFPB	Shigella phage SFPB	OQ031072	2024.002B
3	New taxon	species	Mooglevirus Henu11	Shigella phage Henu11	OM953433	2024.002B
4	New taxon	species	Mooglevirus KMM2	Citrobacter phage BSwM KMM2	OP902295	2024.002B
5	New taxon	species	Mooglevirus HP1	Citrobacter phage vB_CbrM_HP1	OK539913	2024.002B
6	New taxon	species	Mooglevirus M7196WT1	Escherichia phage pEC-M719-6WT.1	OQ845957	2024.002B
7	New taxon	species	Mooglevirus CHB7	Enterobacteria phage CHB7	MK562504	2024.002B
8	New taxon	species	Mooglevirus EP1	Escherichia phage EP1	OR892555	2024.002B
9	New taxon	species	Mooglevirus mistaenkt	Escherichia phage mistaenkt	MN850587	2024.002B
10	New taxon	species	Mooglevirus PC7913	Salmonella phage PC79-13	OR687644	2024.002B
0	New taxon	species	Felixounavirus OPTSAL01	Salmonella phage OPT-SAL01	ON239128	2024.002B
1	New taxon	species	Felixounavirus CapYZU01	Salmonella phage SapYZU01	MT409176	2024.002B
2	New taxon	species	Felixounavirus fv1	Salmonella phage vB Seyj1-1	MW423797	2024.002B
3	New taxon	species	Felixounavirus SPJ41	Salmonella phage vB_SalM_SPJ41	ON868915	2024.002B
4	New taxon	species	Felixounavirus SWJM02	Salmonella phage SWJM-02	OQ594353	2024.002B
5	New taxon	species	Felixounavirus meda	Salmonella phage Meda	MH586731	2024.002B
6	New taxon	species	Felixounavirus pSJ21	Salmonella phage vB_SenM-pSJ21	OK539833	2024.002B
7	New taxon	species	Felixounavirus SUTS720	Salmonella phage SUT_S720	OQ871555	2024.002B
8	New taxon	species	Felixounavirus GSP193	Salmonella phage GSP193	ON855038	2024.002B
9	New taxon	species	Felixounavirus ph22	Salmonella phage ph2-2	OL474141	2024.002B
10	New taxon	species	Felixounavirus MBP496116	Salmonella phage MBP4696116	OP515798	2024.002B
11	New taxon	species	Felixounavirus NJ12	Salmonella phage NJ12	OQ845959	2024.002B
12	New taxon	species	Felixounavirus BPSELC1	Salmonella phage BPSELC-1	MN227145	2024.002B
13	New taxon	species	Felixounavirus D12	Salmonella phage D1-2	MN481367	2024.002B
14	New taxon	species	Felixounavirus DE7	Escherichia phage vB_EcoM_DE7	OL825705	2024.002B
15	New taxon	species	Felixounavirus Z31	Shigella phage Z31	MN655999	2024.002B
16	New taxon	species	Felixounavirus CRP22	Escherichia phage vB_EcoM_CRP22	OQ708377	2024.002B
17	New taxon	species	Felixounavirus JN01	Escherichia phage JN01	MN882542	2024.002B
18	New taxon	species	Felixounavirus Sp3Shan2021	Salmonella phage SP3_SHan-2021	MW296865	2024.002B
19	New taxon	species	Felixounavirus pEP20	Escherichia phage vB_EfeM_pEP20	OQ743992	2024.002B
20	New taxon	species	Felixounavirus shy	Escherichia phage vB_EcoM_Shy	MT833282	2024.002B
21	New taxon	species	Felixounavirus ZX4221	Escherichia phage ZX4221	OR498728	2024.002B
22	New taxon	species	Felixounavirus PHB11	Escherichia phage PHB11	MK524176	2024.002B
23	New taxon	species	Felixounavirus SME50	Escherichia phage SME50	MT887289	2024.002B
24	New taxon	species	Felixounavirus NBEco004	Phage NBEco004	MN994498	2024.002B
25	New taxon	species	Felixounavirus S19cd	Salmonella phage S19cd	MZ150758	2024.002B
26	New taxon	species	Felixounavirus CL1	Escherichia phage CL1	OK040806	2024.002B
27	New taxon	species	Felixounavirus NBEco005	Phage NBEco005	MN994499	2024.002B
28	New taxon	species	Felixounavirus EF202P1	Escherichia phage EF202P1	OP172796	2024.002B
29	New taxon	species	Felixounavirus Pr103Blw	Escherichia phage vB_EcoM-Pr103Blw	MW481326	2024.002B
30	New taxon	species	Felixounavirus Ro111lw	Escherichia phage vB_EcoM-Ro111lw	MH571750	2024.002B
31	New taxon	species	Felixounavirus DE17	Escherichia phage vB_EcoM_DE17	OP595146	2024.002B
32	New taxon	species	Felixounavirus ev78	Escherichia phage VpaE1_ev78	LR597663	2024.002B
33	New taxon	species	Felixounavirus KhF1	Enterobacteria phage KhF1	KT184313	2024.002B
34	New taxon	species	Felixounavirus LMP25	Escherichia phage vB_EcoM_LMP25	MK482688	2024.002B
35	New taxon	species	Felixounavirus ev035	Escherichia phage VpaE1_ev035	LR699048	2024.002B
36	New taxon	species	Felixounavirus ev108	Escherichia phage VpaE1_ev108	LR597658	2024.002B
37	New taxon	species	Felixounavirus ASO1A	Escherichia phage vB_EcoM_ASO1A	MZ726791	2024.002B
38	New taxon	species	Felixounavirus johannrwettstein	Escherichia phage JohannRWettstein	MZ501086	2024.002B
39	New taxon	species	Felixounavirus RP3	Escherichia phage RP3	MZ956763	2024.002B
40	New taxon	species	Felixounavirus skuden	Escherichia phage skuden	MN850585	2024.002B
41	New taxon	species	Felixounavirus finno	Escherichia phage finno	MN850619	2024.002B
42	New taxon	species	Felixounavirus mio	Escherichia phage mio	MN850631	2024.002B
43	New taxon	species	Felixounavirus warpig	Escherichia phage warpig	MN850637	2024.002B
44	New taxon	species	Felixounavirus barry	Escherichia phage Barry	LR880803	2024.002B
45	New taxon	species	Felixounavirus heid	Escherichia phage heid	MN850577	2024.002B
46	New taxon	species	Felixounavirus JLBYU32	Escherichia phage JLBYU32	OK272490	2024.002B
47	New taxon	species	Felixounavirus fjerdesal	Escherichia phage fjerdesal	MN850605	2024.002B
48	New taxon	species	Felixounavirus dune	Escherichia phage dune	MN850636	2024.002B
49	New taxon	species	Felixounavirus pinkbiff	Escherichia phage pinkbiff	MN850603	2024.002B
50	New taxon	species	Felixounavirus tribble	Escherichia phage vB_Eco_Tribble	OX016465	2024.002B
51	New taxon	species	Felixounavirus nataliec	Escherichia phage nataliec	MN850611	2024.002B
52	New taxon	species	Felixounavirus allfine	Escherichia phage allfine	MN850633	2024.002B
53	New taxon	species	Felixounavirus garuso	Escherichia phage garuso	MN850566	2024.002B
54	New taxon	species	Felixounavirus momo	Escherichia phage momo	MN850580	2024.002B
55	New taxon	species	Felixounavirus bumzen	Escherichia phage bumzen	MN850635	2024.002B
56	New taxon	species	Felixounavirus tootiki	Escherichia phage tootiki	MN850647	2024.002B
57	New taxon	species	Felixounavirus adrianh	Escherichia phage adrianh	MN850614	2024.002B
58	New taxon	species	Felixounavirus JK55	Shigella phage JK55	MK962758	2024.002B
59	New taxon	species	Felixounavirus ekra	Escherichia phage ekra	MN850644	2024.002B
60	New taxon	species	Felixounavirus DR094	Salmonella phage vB_Si_DR094	MZ327262	2024.002B
61	New taxon	species	Felixounavirus humlepung	Escherichia phage humlepung	MN850564	2024.002B
62	New taxon	species	Felixounavirus radambza	Escherichia phage radambza	MN850639	2024.002B
63	New taxon	species	Felixounavirus REP8	Escherichia phage REP8	OQ174507	2024.002B
64	New taxon	species	Felixounavirus REP5	Escherichia phage REP5	OQ174504	2024.002B
65	New taxon	species	Felixounavirus JLBYU28	Escherichia phage JLBYU28	OK272472	2024.002B
66	New taxon	species	Felixounavirus fv35FD	Salmonella phage vB_Si_35FD	MZ327261	2024.002B
67	New taxon	species	Felixounavirus L27	Escherichia phage L27	LC473039	2024.002B
68	New taxon	species	Felixounavirus NBSal004	Phage NBSal004	MN994503	2024.002B
69	New taxon	species	Felixounavirus ECOH1	Escherichia phage ECOH1	ON540300	2024.002B
70	New taxon	species	Felixounavirus andreotti	Escherichia phage Andreotti	MN850610	2024.002B
71	New taxon	species	Felixounavirus ST11	Salmonella phage ST11	MF370225	2024.002B
72	New taxon	species	Felixounavirus VSe11	Salmonella virus VSe11	MG251391	2024.002B
73	New taxon	species	Felixounavirus ESCO45	Escherichia phage vB_EcoM_ESCO45	OM386661	2024.002B
74	New taxon	species	Felixounavirus ESCO49	Escherichia phage vB_EcoM_ESCO49	OM386663	2024.002B
75	New taxon	species	Felixounavirus ESCO50	Escherichia phage vB_EcoM_ESCO50	OM386664	2024.002B
76	New taxon	species	Felixounavirus EC106	Escherichia phage EC106	ON210138	2024.002B
77	New taxon	species	Felixounavirus Wec171	Escherichia phage phiWec172	LC739530	2024.002B
78	New taxon	species	Felixounavirus IME338	Enterobacteria phage vB_EcoM_IME338	MH051914	2024.002B
79	New taxon	species	Felixounavirus SEP1	Salmonella phage SEP1	MW311372	2024.002B
