# Supplementary material for: Summary of taxonomy changes ratified by the International Committee on Taxonomy of Viruses (ICTV) from the Bacterial Viruses Subcommittee, 2025
Source: J Gen Virol. 2025 Jul 25;106(7):002111. doi: 10.1099/jgv.0.002111 (PMC12451628; doi:10.1099/jgv.0.002111)
Supplement: Uncited Table S2. [file jgv-106-02111-s002.csv]

	Operation	Rank	New taxon name	Virus name	Exemplar	TP
0	New taxon	subfamily	Ferrettivirinae			2024.013B
1	New taxon	genus	Spinunavirus			2024.013B
2	New taxon	species	Spinunavirus Spn1	Streptococcus phage Spn1	KJ417497	2024.013B
3	New taxon	species	Spinunavirus IPP61	Streptococcus phage IPP61	KY065497	2024.013B
4	New taxon	species	Spinunavirus ARI01311	Streptococcus phage phiARI0131-1	KT337341	2024.013B
5	New taxon	species	Spinunavirus sv040922	Streptococcus phage 040922	FR671406	2024.013B
6	New taxon	species	Spinunavirus IPP9	Streptococcus phage IPP9	KY065451	2024.013B
7	New taxon	species	Spinunavirus IPP60	Streptococcus phage IPP60	KY065496	2024.013B
8	New taxon	species	Spinunavirus SF39	Streptococcus phage SF39	OK173051	2024.013B
9	New taxon	species	Spinunavirus ARI0399	Streptococcus phage phiARI0399	KT337349	2024.013B
10	New taxon	species	Spinunavirus IPP10	Streptococcus phage IPP10	KY065452	2024.013B
11	New taxon	species	Spinunavirus IPP32	Streptococcus phage IPP32	KY065473	2024.013B
12	New taxon	species	Spinunavirus IPP50	Streptococcus phage IPP50	KY065488	2024.013B
13	New taxon	species	Spinunavirus ARI04601	Streptococcus phage phiARI0460-1	KT337352	2024.013B
14	New taxon	species	Spinunavirus IPP8	Streptococcus phage IPP8	KY065450	2024.013B
15	New taxon	species	Spinunavirus IPP31	Streptococcus phage IPP31	KY065472	2024.013B
16	New taxon	species	Spinunavirus IPP36	Streptococcus phage IPP36	KY065476	2024.013B
17	New taxon	species	Spinunavirus IPP37	Streptococcus phage IPP37	KY065477	2024.013B
18	New taxon	species	Spinunavirus ARI04602	Streptococcus phage phiARI0460-2	KT337353	2024.013B
19	New taxon	species	Spinunavirus ARI04682	Streptococcus phage phiARI0468-2	KT337356	2024.013B
20	New taxon	genus	Norfolkplacevirus			2024.013B
21	New taxon	species	Norfolkplacevirus ARI0746	Streptococcus phage phiARI0746	KT337365	2024.013B
22	New taxon	species	Norfolkplacevirus IPP15	Streptococcus phage IPP15	KY065456	2024.013B
23	New taxon	genus	Hinxtonvirus			2024.013B
24	New taxon	species	Hinxtonvirus K13	Streptococcus phage K13	HG799496	2024.013B
25	New taxon	species	Hinxtonvirus hv34117	Streptococcus phage 34117	FR671407	2024.013B
26	New taxon	species	Hinxtonvirus V22	Streptococcus phage V22	FR671405	2024.013B
27	New taxon	species	Hinxtonvirus hv8140	Streptococcus phage 8140	FR671410	2024.013B
28	New taxon	species	Hinxtonvirus IPP34	Streptococcus phage IPP34	KY065474	2024.013B
29	New taxon	species	Hinxtonvirus IPP64	Streptococcus phage IPP64	KY065500	2024.013B
30	New taxon	species	Hinxtonvirus hv2167	Streptococcus phage 2167	FR671411	2024.013B
31	New taxon	species	Hinxtonvirus IPP46	Streptococcus phage IPP46	KY065486	2024.013B
32	New taxon	species	Hinxtonvirus IC1	Streptococcus phage IC1	HG799490	2024.013B
33	New taxon	species	Hinxtonvirus DCC1738	Streptococcus phage DCC1738	HG799497	2024.013B
34	New taxon	species	Hinxtonvirus ARI0462	Streptococcus phage phiARI0462	KT337354	2024.013B
35	New taxon	species	Hinxtonvirus ARI0831b	Streptococcus phage phiARI0831b	KT337369	2024.013B
36	New taxon	species	Hinxtonvirus IPP69	Streptococcus phage IPP69	KY065505	2024.013B
37	New taxon	species	Hinxtonvirus ARI0004	Streptococcus phage phiARI0004	KT337339	2024.013B
38	New taxon	species	Hinxtonvirus ARI0031	Streptococcus phage phiARI0031	KT337340	2024.013B
39	New taxon	species	Hinxtonvirus ARI04681	Streptococcus phage phiARI0468-1	KT337355	2024.013B
40	New taxon	species	Hinxtonvirus ARI02851	Streptococcus phage phiARI0285-1	KT337345	2024.013B
41	New taxon	species	Hinxtonvirus ARI0468b3	Streptococcus phage phiARI0468b-3	KT337359	2024.013B
