# Supplementary material for: Summary of taxonomy changes ratified by the International Committee on Taxonomy of Viruses (ICTV) from the Bacterial Viruses Subcommittee, 2025
Source: J Gen Virol. 2025 Jul 25;106(7):002111. doi: 10.1099/jgv.0.002111 (PMC12451628; doi:10.1099/jgv.0.002111)
Supplement: Uncited Table S3. [file jgv-106-02111-s003.csv]

	Operation	Rank	New taxon name	Previous taxon name	TP
0	Rename taxon	species	Ahduovirus AH2	Burkholderia virus AH2	2024.036B
1	Rename taxon	species	Chivirus BP12C	Salmonella virus BP12C	2024.036B
2	Rename taxon	species	Lavrentievavirus E21	Lavrentieva E21	2024.036B
3	Rename taxon	species	Lavrentievavirus PM87	Lavrentieva PM87	2024.036B
4	Rename taxon	species	Lavrentievavirus pPM01	Lavrentieva pPM01	2024.036B
5	Rename taxon	species	Nazgulvirus bcepnazgul	Burkholderia virus BcepNazgul	2024.036B
6	Rename taxon	species	Sanovirus sano	Xylella virus Sano	2024.036B
7	Rename taxon	species	Abidjanvirus Ab18	Pseudomonas virus Ab18	2024.036B
8	Rename taxon	species	Abidjanvirus Ab19	Pseudomonas virus Ab19	2024.036B
9	Rename taxon	species	Abidjanvirus PaMx11	Pseudomonas virus PaMx11	2024.036B
10	Rename taxon	species	Vojvodinavirus CN1	Bordetella virus CN1	2024.036B
11	Rename taxon	species	Vojvodinavirus CN2	Bordetella virus CN2	2024.036B
12	Rename taxon	species	Vojvodinavirus FP1	Bordetella virus FP1	2024.036B
13	Rename taxon	species	Vojvodinavirus MW2	Bordetella virus MW2	2024.036B
14	Rename taxon	species	Yuavirus LKO4	Pseudomonas virus LKO4	2024.036B
15	Rename taxon	species	Yuavirus M6	Pseudomonas virus M6	2024.036B
16	Rename taxon	species	Yuavirus MP1412	Pseudomonas virus MP1412	2024.036B
17	Rename taxon	species	Yuavirus PAE1	Pseudomonas virus PAE1	2024.036B
18	Rename taxon	species	Yuavirus yua	Pseudomonas virus Yua	2024.036B
19	Rename taxon	species	Bonaevitaevirus bonaevitae	Bonaevitae bonaevitae	2024.036B
20	Rename taxon	species	Efekovirus efeko	Efkovirus efeko	2024.036B
21	Rename taxon	species	Karimacvirus karimac	Streptomyces virus Karimac	2024.036B
22	Rename taxon	species	Karimacvirus lukecage	Streptomyces virus LukeCage	2024.036B
23	Rename taxon	species	Karimacvirus starplatinum	Streptomyces virus StarPlatinum	2024.036B
24	Rename taxon	species	Karimacvirus wofford	Streptomyces virus Wollford	2024.036B
25	Rename taxon	species	Karimacvirus yaboi	Streptomyces virus Yaboi	2024.036B
26	Rename taxon	species	Tequatrovirus CF2	Escherichia virus CF2	2024.036B
27	Rename taxon	species	Lasallevirus Acj61	Acinetobacter virus Acj61	2024.036B
28	Rename taxon	species	Tulanevirus ime13	Tuaanevirus ime13	2024.036B
29	Rename taxon	species	Bronvirus bron	Mycobacterium virus Bron	2024.036B
30	Rename taxon	species	Bronvirus joedirt	Mycobacterium virus JoeDirt	2024.036B
31	Rename taxon	species	Wildcatvirus wildcat	Mycobacterium virus Wildcat	2024.036B
32	Rename taxon	species	Ceetrepovirus C3PO	Corynebacterium virus C3PO	2024.036B
33	Rename taxon	species	Ceetrepovirus darwin	Corynebacterium virus Darwin	2024.036B
34	Rename taxon	species	Ceetrepovirus zion	Corynebacterium virus Zion	2024.036B
35	Rename taxon	species	Chunghsingvirus P1201	Corynebacterium virus P1201	2024.036B
36	Rename taxon	species	Liebevirus liebe	Arthrobacter virus Liebe	2024.036B
37	Rename taxon	species	Myrnavirus phabba	Myranavirus phabba	2024.036B
38	Rename taxon	species	Liefievirus halo	Mycobacterium virus Halo	2024.036B
39	Rename taxon	species	Liefievirus liefie	Mycobacterium virus Liefie	2024.036B
40	Rename taxon	species	Cheoctovirus ardmore	Mycobacterium virus Ardmore	2024.036B
41	Rename taxon	species	Cheoctovirus boomer	Mycobacterium virus Boomer	2024.036B
42	Rename taxon	species	Cheoctovirus che8	Mycobacterium virus Che8	2024.036B
43	Rename taxon	species	Cheoctovirus deadp	Mycobacterium virus DeadP	2024.036B
44	Rename taxon	species	Cheoctovirus dlane	Mycobacterium virus Dlane	2024.036B
45	Rename taxon	species	Cheoctovirus dorothy	Mycobacterium virus Dorothy	2024.036B
46	Rename taxon	species	Cheoctovirus dotproduct	Mycobacterium virus DotProduct	2024.036B
47	Rename taxon	species	Cheoctovirus drago	Mycobacterium virus Drago	2024.036B
48	Rename taxon	species	Cheoctovirus fruitloop	Mycobacterium virus Fruitloop	2024.036B
49	Rename taxon	species	Cheoctovirus gumbie	Mycobacterium virus GUmbie	2024.036B
50	Rename taxon	species	Cheoctovirus ibhubesi	Mycobacterium virus Ibhubesi	2024.036B
51	Rename taxon	species	Cheoctovirus llij	Mycobacterium virus Llij	2024.036B
52	Rename taxon	species	Cheoctovirus mozy	Mycobacterium virus Mozy	2024.036B
53	Rename taxon	species	Cheoctovirus mutaforma13	Mycobacterium virus Mutaforma13	2024.036B
54	Rename taxon	species	Cheoctovirus pacc40	Mycobacterium virus Pacc40	2024.036B
55	Rename taxon	species	Cheoctovirus PMC	Mycobacterium virus PMC	2024.036B
56	Rename taxon	species	Cheoctovirus ramsey	Mycobacterium virus Ramsey	2024.036B
57	Rename taxon	species	Cheoctovirus rockyhorror	Mycobacterium virus RockyHorror	2024.036B
58	Rename taxon	species	Cheoctovirus SG4	Mycobacterium virus SG4	2024.036B
59	Rename taxon	species	Cheoctovirus shauna1	Mycobacterium virus Shauna1	2024.036B
60	Rename taxon	species	Cheoctovirus shilan	Mycobacterium virus Shilan	2024.036B
61	Rename taxon	species	Cheoctovirus spartacus	Mycobacterium virus Spartacus	2024.036B
62	Rename taxon	species	Cheoctovirus taj	Mycobacterium virus Taj	2024.036B
63	Rename taxon	species	Cheoctovirus tweety	Mycobacterium virus Tweety	2024.036B
64	Rename taxon	species	Cheoctovirus wee	Mycobacterium virus Wee	2024.036B
65	Rename taxon	species	Cornievirus cornie	Mycobacterium virus Cornie	2024.036B
66	Rename taxon	species	Squirtyvirus squirty	Mycobacterium virus Squirty	2024.036B
67	Rename taxon	species	Thetabobvirus renaud18	Mycobacterium virus Renaud18	2024.036B
68	Rename taxon	species	Thetabobvirus tchen	Mycobacterium virus TChen	2024.036B
69	Rename taxon	species	Thetabobvirus thetabob	Mycobacterium virus ThetaBob	2024.036B
70	Rename taxon	species	Baxterfoxvirus baxterfox	Baxtervirus baxterfox	2024.036B
71	Rename taxon	species	Baxterfoxvirus yeezy	Baxtervirus yeezy	2024.036B
72	Rename taxon	species	Tortellinivirus tortellini	Mycobacterium virus Tortellini	2024.036B
73	Rename taxon	species	Phapecoctavirus ESCO13	Escherichia phage ESCO13	2024.036B
74	Rename taxon	species	Phapecoctavirus ESCO5	Escherichia virus ESCO5	2024.036B
75	Rename taxon	species	Phapecoctavirus phAPEC8	Escherichia virus phAPEC8	2024.036B
76	Rename taxon	species	Phapecoctavirus schickermooser	Escherichia virus Schickermooser	2024.036B
77	Rename taxon	species	Phapecoctavirus ZCKP1	Klebsiella virus ZCKP1	2024.036B
78	Rename taxon	species	Timquatrovirus TM4	Mycobacterium virus TM4	2024.036B
79	Rename taxon	species	Lambdavirus DE3	Escherichia virus DE3	2024.036B
80	Rename taxon	species	Loughboroughvirus ZCSE2	Rosemountvirus ZCSE2	2024.036B
81	Rename taxon	species	Luchadorvirus gail	Lucadorvirus gail	2024.036B
82	Rename taxon	species	Luchadorvirus jeeves	Lucadorvirus jeeves	2024.036B
83	Rename taxon	species	Luchadorvirus luchador	Lucadorvirus luchador	2024.036B
84	Rename taxon	species	Pbunavirus DL68	Pseudomonas virus DL68	2024.036B
85	Rename taxon	species	Pbunavirus JG024	Pseudomonas virus JG024	2024.036B
86	Rename taxon	species	Pbunavirus NH4	Pseudomonas virus NH4	2024.036B
87	Rename taxon	species	Phrappuccinovirus phrappuccino	Phreappuccinovirus Phrappuccino	2024.036B
88	Rename taxon	species	Punavirus pv43	Aeromonas virus 43	2024.036B
89	Rename taxon	species	Sansavirus sansa	Caulobacter virus Sansa	2024.036B
90	Rename taxon	species	Vividuovirus lennon	Gordonia virus Lennon	2024.036B
91	Rename taxon	species	Yvonnevirus yvonnetastic	Gordonia virus Yvonnetastic	2024.036B
92	Rename taxon	genus	Risoevirus	Roskildevirus	2024.036B
93	Rename taxon	species	Risoevirus cronus	Roskildevirus cronus	2024.036B
0	Rename taxon	species	Fibrovirus VP24	Fobrovirus VP24	2024.036B
0	Rename taxon	species	Epseptimavirus KKP3831	Epseptimavirus KKP	2024.036B
