# Supplementary material for: Summary of taxonomy changes ratified by the International Committee on Taxonomy of Viruses (ICTV) from the Bacterial Viruses Subcommittee, 2025
Source: J Gen Virol. 2025 Jul 25;106(7):002111. doi: 10.1099/jgv.0.002111 (PMC12451628; doi:10.1099/jgv.0.002111)
Supplement: Uncited Table S4. [file jgv-106-02111-s004.csv]

	Operation	Rank	New taxon name	Virus name	Exemplar	TP
0	New taxon	family	Autotranscriptaviridae			2024.045B
1	New taxon	family	Autoscriptoviridae			2024.045B
2	New taxon	family	Autonotataviridae			2024.045B
3	New taxon	family	Autosignataviridae			2024.045B
0	New taxon	species	Koutsourovirus EhYP	Enterobacter phage SDFMU_EhYP	OQ884031	2024.045B
1	New taxon	species	Koutsourovirus Pec	Enterobacter phage SDFMU_Pec	OQ884028	2024.045B
2	New taxon	species	Koutsourovirus KKP3828	Salmonella phage KKP 3828	OR067835	2024.045B
3	New taxon	species	Drulisvirus ZH5	Escherichia phage ZH5	OM864357	2024.045B
4	New taxon	species	Drulisvirus VLCpiA1a	Klebsiella phage VLCpiA1a	ON602732	2024.045B
5	New taxon	species	Drulisvirus Kpn13	Klebsiella phage Kpn13	OQ790081	2024.045B
6	New taxon	species	Drulisvirus KMI6	Klebsiella phage KMI6	MN101220	2024.045B
7	New taxon	species	Drulisvirus KMI3	Klebsiella phage KMI3	MN101217	2024.045B
8	New taxon	species	Drulisvirus K66PH128C1	Klebsiella phage vB_Ko_K66PH128C1	OY757062	2024.045B
9	New taxon	species	Drulisvirus VLCpiA1b	Klebsiella phage VLCpiA1b	ON602752	2024.045B
10	New taxon	species	Drulisvirus K72PH164C2	Klebsiella phage vB_Kpl_K72PH164C2	OY757088	2024.045B
11	New taxon	species	Drulisvirus BHU2	Klebsiella phage Kpn BHU2	OL979479	2024.045B
12	New taxon	species	Drulisvirus BHU3	Klebsiella phage Kpn BHU3	OL976437	2024.045B
13	New taxon	species	Drulisvirus BHU1	Klebsiella phage Kpn BHU1	OL979478	2024.045B
14	New taxon	species	Drulisvirus IME308	Klebsiella phage vB_KpnP_IME308	MN176572	2024.045B
15	New taxon	species	Drulisvirus QL	Klebsiella phage QL	OR230584	2024.045B
16	New taxon	species	Drulisvirus ZX6	Escherichia phage vB_EcoP_ZX6	MZ424864	2024.045B
17	New taxon	species	Drulisvirus FK1979	Klebsiella phage FK1979	ON146449	2024.045B
18	New taxon	species	Drulisvirus LLY	Acinetobacter phage vB_AbaA_LLY	OQ503491	2024.045B
19	New taxon	species	Drulisvirus VLCpiA1c	Klebsiella phage VLCpiA1c	ON602748	2024.045B
20	New taxon	species	Drulisvirus M21221	Klebsiella phage pKP-M212-2.1	OQ734493	2024.045B
21	New taxon	species	Drulisvirus IME337	Klebsiella phage vB_KpnP_IME337	MN176573	2024.045B
22	New taxon	species	Drulisvirus KA	Klebsiella phage KA	OR809313	2024.045B
23	New taxon	species	Drulisvirus K40PH129C1	Klebsiella phage vB_Kpn_K40PH129C1	OY757065	2024.045B
24	New taxon	species	Drulisvirus VLCpiA1f	Klebsiella phage VLCpiA1f	ON602756	2024.045B
25	New taxon	species	Drulisvirus VLCpiA1e	Klebsiella phage VLCpiA1e	ON602757	2024.045B
26	New taxon	species	Drulisvirus KPPK1081	Klebsiella phage KPPK108.1	OK583892	2024.045B
27	New taxon	species	Drulisvirus KPPK1082	Klebsiella phage KPPK108.2	OK583893	2024.045B
28	New taxon	species	Drulisvirus ZX11	Klebsiella phage vB_KpnP_ZX11	OR050521	2024.045B
29	New taxon	species	Drulisvirus VLCpiA1r	Klebsiella phage VLCpiA1r	ON602725	2024.045B
30	New taxon	species	Drulisvirus VLCpiA1q	Klebsiella phage VLCpiA1q	ON602726	2024.045B
31	New taxon	species	Drulisvirus VLC4	Klebsiella phage VLC4	MN794003	2024.045B
32	New taxon	species	Drulisvirus VAC25	Klebsiella phage vB_KpnM-VAC25	MZ571827	2024.045B
33	New taxon	species	Drulisvirus VLC1	Klebsiella phage VLC1	MN794000	2024.045B
34	New taxon	species	Drulisvirus VLC3	Klebsiella phage VLC3	MN794002	2024.045B
35	New taxon	species	Drulisvirus VLCpiA1n	Klebsiella phage VLCpiA1n	ON602728	2024.045B
36	New taxon	species	Drulisvirus VLC6	Klebsiella phage VLC6	MT197176	2024.045B
37	New taxon	species	Drulisvirus VLC5	Klebsiella phage VLC5	MT197175	2024.045B
38	New taxon	species	Drulisvirus K39PH122C2	Klebsiella phage vB_Kpl_K39PH122C2	OY978782	2024.045B
39	New taxon	species	Drulisvirus VLCpiA1k	Klebsiella phage VLCpiA1k	ON602739	2024.045B
40	New taxon	species	Drulisvirus VLCpiA1m	Klebsiella phage VLCpiA1m	ON602727	2024.045B
41	New taxon	species	Drulisvirus VLCpiA1o	Klebsiella phage VLCpiA1o	ON602724	2024.045B
42	New taxon	species	Drulisvirus VLCpiA1l	Klebsiella phage VLCpiA1l	ON602740	2024.045B
43	New taxon	species	Drulisvirus PWKp1	Klebsiella phage PWKp1	MZ634338	2024.045B
44	New taxon	species	Drulisvirus cp48	Klebsiella phage cp48	OX335379	2024.045B
45	New taxon	species	Drulisvirus xx20	Klebsiella phage xx20	OQ871562	2024.045B
46	New taxon	species	Drulisvirus BUCT631	Klebsiella phage BUCT631	OP852425	2024.045B
47	New taxon	species	Drulisvirus pKp11	Klebsiella phage pKp11	ON809559	2024.045B
48	New taxon	species	Drulisvirus K1PH164C1	Klebsiella phage vB_Kpn_K1PH164C1	OY979411	2024.045B
49	New taxon	species	Drulisvirus KXP	Klebsiella phage KXP	ON755175	2024.045B
50	New taxon	species	Drulisvirus dv6993	Klebsiella phage 6993	OL362278	2024.045B
51	New taxon	species	Drulisvirus dv6995	Klebsiella phage 6995	OL362279	2024.045B
52	New taxon	species	Drulisvirus NER40	Klebsiella phage vB_KpnP_NER40	MZ602146	2024.045B
53	New taxon	species	Drulisvirus VLCpiA1h	Klebsiella phage VLCpiA1h	ON602743	2024.045B
54	New taxon	species	Drulisvirus Pone	Klebsiella phage Pone	MT701589	2024.045B
55	New taxon	species	Drulisvirus KpV2883	Klebsiella virus KpV2883	MT682065	2024.045B
56	New taxon	species	Drulisvirus SCNJ1Z	Klebsiella phage vB_KpnA_SCNJ1-Z	OQ689084	2024.045B
57	New taxon	species	Drulisvirus VLCpiA1g	Klebsiella phage VLCpiA1g	ON602761	2024.045B
58	New taxon	species	Drulisvirus FBKp18	Klebsiella phage vB_KpP_FBKp18	OP441381	2024.045B
59	New taxon	species	Drulisvirus VLCpiA1j	Klebsiella phage VLCpiA1j	ON602754	2024.045B
60	New taxon	species	Drulisvirus VLCpiA1i	Klebsiella phage VLCpiA1i	ON602767	2024.045B
61	New taxon	species	Drulisvirus VLCpiA1d	Klebsiella phage VLCpiA1d	ON602762	2024.045B
62	New taxon	species	Drulisvirus K71PH129C1	Klebsiella phage vB_Kpl_K71PH129C1	OY978777	2024.045B
63	New taxon	species	Drulisvirus KPR2	Klebsiella phage KPR2	MK693005	2024.045B
64	New taxon	species	Drulisvirus K25PH129C1	Klebsiella phage vB_Kpn_K25PH129C1	OY978775	2024.045B
65	New taxon	species	Drulisvirus fHeKpn01	Klebsiella phage vB_KpnP_fHeKpn01	MN380459	2024.045B
66	New taxon	species	Drulisvirus K51PH129C1	Klebsiella phage vB_Kpn_K51PH129C1	OY978783	2024.045B
67	New taxon	species	Drulisvirus pKPM18622	Klebsiella phage pKP-M186-2.2	OP413829	2024.045B
68	New taxon	species	Drulisvirus Dlv622	Klebsiella phage vB_KpnP_Dlv622	MT939252	2024.045B
69	New taxon	species	Drulisvirus P1010	Klebsiella phage P1010	ON132389	2024.045B
70	New taxon	species	Drulisvirus P929	Klebsiella phage P929	OK562429	2024.045B
71	New taxon	species	Drulisvirus BUCT86	Klebsiella phage BUCT86	OL474125	2024.045B
72	New taxon	species	Drulisvirus pokalde001	Klebsiella phage Kp_Pokalde_001	MW590329	2024.045B
73	New taxon	species	Drulisvirus CX1	Klebsiella phage CX1	MT090077	2024.045B
74	New taxon	species	Drulisvirus SRD2021	Klebsiella phage SRD2021	MZ208805	2024.045B
75	New taxon	species	Drulisvirus tk2018	Klebsiella phage 1 TK-2018	MK135468	2024.045B
76	New taxon	species	Drulisvirus K24PH164C1	Klebsiella phage vB_Kpn_K24PH164C1	OY757092	2024.045B
77	New taxon	species	Drulisvirus K15PH90	Klebsiella phage vB_Kpn_K15PH90	OY979410	2024.045B
78	New taxon	species	Drulisvirus SKP1	Klebsiella phage SKP1	OP114731	2024.045B
79	New taxon	species	Drulisvirus Bp5	Klebsiella phage vB_KpnP_Bp5	MN116494	2024.045B
80	New taxon	species	Drulisvirus JKP2	Klebsiella phage JKP2	ON165415	2024.045B
0	New taxon	species	Friunavirus AIIMSAbE5RC	Acinetobacter phage AIIMS-AbE5-RC	OP291336	2024.045B
0	New taxon	species	Friunavirus IME546	Acinetobacter phage vB_AbaP_IME546	MN395291	2024.045B
1	New taxon	species	Friunavirus ChT04	Acinetobacter phage vB_AbaAut_ChT04	OQ858591	2024.045B
0	New taxon	species	Friunavirus WU2001	Acinetobacter phage vB_AbaP_WU2001	MZ099557	2024.045B
1	New taxon	species	Friunavirus MRABP9	Acinetobacter phage MRABP9	OP727261	2024.045B
2	New taxon	species	Friunavirus AbpL	Acinetobacter phage AbpL	OP171942	2024.045B
3	New taxon	species	Friunavirus YZ2	Acinetobacter phage YZ2	OR660046	2024.045B
4	New taxon	species	Friunavirus ABWU2101	Acinetobacter phage vB_AbaP_ABWU2101	OK546191	2024.045B
5	New taxon	species	Friunavirus pB3074	Acinetobacter phage pB3074	OQ730192	2024.045B
6	New taxon	species	Friunavirus AGC01	Acinetobacter virus vB_AbaP_AGC01	MT263719	2024.045B
7	New taxon	species	Friunavirus APK2	Acinetobacter phage vB_AbaP_APK2	MK257719	2024.045B
8	New taxon	species	Friunavirus APK81	Acinetobacter phage vB_AbaP_APK81	MT741944	2024.045B
9	New taxon	species	Friunavirus fBenAci003	Acinetobacter virus fBenAci003	MW056503	2024.045B
10	New taxon	species	Friunavirus F70K44	Acinetobacter phage F70-K44	OQ378314	2024.045B
11	New taxon	species	Friunavirus APK86	Acinetobacter phage APK86	MZ936314	2024.045B
12	New taxon	species	Friunavirus APK48	Acinetobacter phage vB_AbaP_APK48	MN294712	2024.045B
13	New taxon	species	Friunavirus PMK34	Acinetobacter phage vB_AbaP_PMK34	MN433707	2024.045B
14	New taxon	species	Friunavirus fBenAci001	Acinetobacter virus fBenAci001	MW056501	2024.045B
15	New taxon	species	Friunavirus APK77	Acinetobacter phage APK77	MZ868726	2024.045B
16	New taxon	species	Friunavirus APK32	Acinetobacter phage vB_AbaP_APK32	MK257722	2024.045B
17	New taxon	species	Friunavirus Pipo	Acinetobacter phage Pipo	MW366783	2024.045B
18	New taxon	species	Friunavirus Paty	Acinetobacter phage Paty	MW366784	2024.045B
19	New taxon	species	Friunavirus AbP7	Acinetobacter phage vB_Ab-P-7	OQ982387	2024.045B
20	New taxon	species	Friunavirus Acba6	Acinetobacter phage Acba_6	OQ101251	2024.045B
21	New taxon	species	Friunavirus APK87	Acinetobacter phage vB_AbaP_APK87	MN604239	2024.045B
22	New taxon	species	Friunavirus 3043K38	Acinetobacter phage vB_Api_3043-K38	MZ593174	2024.045B
23	New taxon	species	Friunavirus P1489	Acinetobacter phage vB_AP_P1489	OQ451773	2024.045B
24	New taxon	species	Friunavirus fBenAci002	Acinetobacter virus fBenAci002	MW056502	2024.045B
25	New taxon	species	Friunavirus APK20	Acinetobacter phage APK20	MZ936316	2024.045B
26	New taxon	species	Friunavirus ABSZ6	Acinetobacter phage AB_SZ6	ON513429	2024.045B
27	New taxon	species	Friunavirus ZHSHW	Acinetobacter phage vB_AbaP_ZHSHW	OM925528	2024.045B
28	New taxon	species	Friunavirus Hep4	Acinetobacter phage vB_Ab4_Hep4	OP019135	2024.045B
29	New taxon	species	Friunavirus APK37	Acinetobacter phage vB_AbaP_APK37	MK257723	2024.045B
30	New taxon	species	Friunavirus AbTP31	Acinetobacter phage AbTP3phi1	OL770263	2024.045B
31	New taxon	species	Friunavirus APK16	Acinetobacter phage APK16	MZ868725	2024.045B
32	New taxon	species	Friunavirus APK15	Acinetobacter phage APK15	MZ936315	2024.045B
33	New taxon	species	Friunavirus APK127v	Acinetobacter phage APK127v	ON210142	2024.045B
34	New taxon	species	Friunavirus APK116	Acinetobacter phage vB_AbaP_APK116	MN807295	2024.045B
35	New taxon	species	Friunavirus APK128	Acinetobacter phage vB_AbaP_APK128	MW459163	2024.045B
36	New taxon	species	Friunavirus APK483	Acinetobacter phage vB_AbaP_APK48-3	MN614471	2024.045B
37	New taxon	species	Friunavirus APK26	Acinetobacter phage vB_AbaP_APK26	MW345241	2024.045B
38	New taxon	species	Friunavirus APK14	Acinetobacter phage vB_AbaP_APK14	MK089780	2024.045B
39	New taxon	species	Friunavirus APK371	Acinetobacter phage APK37.1	MZ967493	2024.045B
40	New taxon	species	Friunavirus APK89	Acinetobacter phage vB_AbaP_APK89	MN651570	2024.045B
41	New taxon	species	Friunavirus APK09	Acinetobacter phage APK09	MZ868724	2024.045B
0	New taxon	species	Phikmvvirus PJNP013	Pseudomonas phage PJNP013	OR941786	2024.045B
1	New taxon	species	Phikmvvirus AIIMSPaA1	Pseudomonas phage AIIMS-Pa-A1	MW117144	2024.045B
0	New taxon	species	Phikmvvirus FBPa3	Pseudomonas phage vB_PaeM_FBPa3	ON857926	2024.045B
1	New taxon	species	Phikmvvirus 551W	Pseudomonas phage vB_PaeA_55_1W	MZ553931	2024.045B
2	New taxon	species	Phikmvvirus MYY9	Pseudomonas phage MYY9	MW406975	2024.045B
3	New taxon	species	Phikmvvirus phipa2	Pseudomonas phage phipa2	OK539824	2024.045B
4	New taxon	species	Phikmvvirus PA69	Pseudomonas phage PA69	OR238910	2024.045B
5	New taxon	species	Phikmvvirus PE3	Pseudomonas phage vB_PaeP_PE3	MN901924	2024.045B
6	New taxon	species	Phikmvvirus SEMA	Pseudomonas phage vB PaM SEMA	OP556577	2024.045B
7	New taxon	species	Phikmvvirus HX1	Pseudomonas phage HX1	MW406976	2024.045B
8	New taxon	species	Phikmvvirus S1	Pseudomonas phage vB_Pae_S1	OL802210	2024.045B
9	New taxon	species	Phikmvvirus pv401	Pseudomonas phage 20Aug401	OQ319930	2024.045B
10	New taxon	species	Phikmvvirus JB10	Pseudomonas phage JB10	OQ412633	2024.045B
11	New taxon	species	Phikmvvirus P1G	Pseudomonas phage vB_PaeP_P1G	OQ230793	2024.045B
12	New taxon	species	Phikmvvirus SB	Pseudomonas phage vB_PaeA_SB	OR208619	2024.045B
0	New taxon	genus	Gansuvirus			2024.045B
1	New taxon	species	Gansuvirus Kp7	Klebsiella phage Kp7	ON148527	2024.045B
2	New taxon	species	Gansuvirus K13PH07C1L	Klebsiella phage vB_Kpn_K13PH07C1L	OY978857	2024.045B
3	New taxon	species	Gansuvirus F4M1D	Klebsiella phage vB_KvaP_F4M1D	OL744215	2024.045B
4	New taxon	species	Gansuvirus F5M1D	Klebsiella phage vB_KvaP_F5M1D	OL744218	2024.045B
5	New taxon	species	Gansuvirus K22PH164C1	Klebsiella phage vB_Kpn_K22PH164C1	OY979398	2024.045B
6	New taxon	species	Gansuvirus ZK1	Klebsiella phage vB_KpnP_ZK1	OK625527	2024.045B
7	New taxon	species	Gansuvirus PmP19	Proteus phage PmP19	MT680615	2024.045B
8	New taxon	species	Gansuvirus KPN7	Klebsiella phage KPN7	OP079918	2024.045B
9	New taxon	species	Gansuvirus VLCpiA2b	Klebsiella phage VLCpiA2b	ON602765	2024.045B
10	New taxon	species	Gansuvirus VLCpiA2a	Klebsiella phage VLCpiA2a	ON602763	2024.045B
11	New taxon	species	Gansuvirus FBKp16	Klebsiella phage vB_KpP_FBKp16	MW394389	2024.045B
12	New taxon	species	Gansuvirus pKVBS37531	Klebsiella phage pKV-BS375-3.1	OP413830	2024.045B
13	New taxon	species	Gansuvirus K61PH164C1	Klebsiella phage vB_Kpn_K61PH164C1	OY979414	2024.045B
14	New taxon	species	Vectrevirus Mt1B1P10	Escherichia phage Mt1B1_P10	MT496971	2024.045B
15	New taxon	species	Vectrevirus ULINTec4	Escherichia phage ULINTec4	MZ997839	2024.045B
16	New taxon	species	Vectrevirus ULINTec6	Escherichia phage ULINTec6	MZ997840	2024.045B
17	New taxon	species	Vectrevirus KAW1A4500	Escherichia phage vB_EcoP_KAW1A4500	MK373773	2024.045B
18	New taxon	species	Vectrevirus PUTI89UKE2	Escherichia phage vB_EcoP-UTI89UKE2	MZ234049	2024.045B
0	New taxon	species	Vectrevirus ULINTec7	Escherichia phage ULINTec7	MZ997841	2024.045B
1	New taxon	species	Vectrevirus EEc2	Escherichia phage EEc2	ON210144	2024.045B
2	New taxon	species	Vectrevirus P101101UKE1	Escherichia phage vB_EcoP-101101UKE1	MZ234012	2024.045B
3	New taxon	species	Vectrevirus EC120	Escherichia phage EC120	ON185580	2024.045B
4	New taxon	species	Vectrevirus vv6948	Escherichia phage 6948	OL362272	2024.045B
5	New taxon	species	Acadevirus bigMiraUFV01	Proteus phage BigMira-UFV01	OQ729741	2024.045B
6	New taxon	species	Acadevirus premi	Proteus phage Premi	OR798392	2024.045B
7	New taxon	genus	Rodentiumvirus			2024.045B
8	New taxon	species	Rodentiumvirus R4596	Escherichia phage vB_EcoP_R4596	MK373771	2024.045B
9	New taxon	species	Rodentiumvirus P101117UKE2	Escherichia phage vB_EcoP-101117UKE2	MZ234019	2024.045B
0	New taxon	species	Rodentiumvirus PP433	Escherichia phage vB_EcolP_P433.1	MN384978	2024.045B
0	New taxon	species	Rodentiumvirus NTNC80A	Escherichia phage NTNC80A	OP018999	2024.045B
1	New taxon	species	Zindervirus kenyaK30	Salmonella phage Kenya-K30	OQ291025	2024.045B
2	New taxon	species	Zindervirus GRNsp51	Salmonella phage GRNsp51	ON526839	2024.045B
3	New taxon	genus	Guangxivirus			2024.045B
4	New taxon	species	Guangxivirus PSTH2	Salmonella phage PST_H2	ON461912	2024.045B
5	New taxon	genus	Ulipvirus			2024.045B
6	New taxon	species	Ulipvirus pKPM18621	Klebsiella phage pKP-M186-2.1	OP413828	2024.045B
7	New taxon	species	Ulipvirus K44PH129C1	Klebsiella phage vB_Kpl_K44PH129C1	OY978837	2024.045B
8	New taxon	species	Ulipvirus K1ULIP33	Klebsiella phage K1-ULIP33	MK380014	2024.045B
9	New taxon	species	Ulipvirus IME184	Klebsiella phage IME184	MZ398244	2024.045B
10	New taxon	species	Ulipvirus cp4	Klebsiella phage cp4	OX335382	2024.045B
0	New taxon	species	Maculvirus H256D1	Vibrio phage H256D1	ON080940	2024.045B
0	New taxon	species	Maculvirus SrVc9	Vibrio phage vB_Vc_SrVc9	LR794124	2024.045B
1	New taxon	species	Maculvirus F23s2	Vibrio phage F23s2	ON080941	2024.045B
2	New taxon	species	Maculvirus FE11	Vibrio phage vB_VpP_FE11	MT178448	2024.045B
3	New taxon	species	Maculvirus DE17	Vibrio phage vB_VpP_DE17	MW250641	2024.045B
4	New taxon	species	Maculvirus VP9	Vibrio phage VP9	OQ302138	2024.045B
5	New taxon	species	Maculvirus BUCT233	Vibrio phage BUCT233	MZ020222	2024.045B
6	New taxon	species	Maculvirus DE18	Vibrio phage vB_VpP_DE18	MZ182247	2024.045B
7	New taxon	species	Maculvirus GHSM17	Vibrio phage vB_VpaP_GHSM17	OM362522	2024.045B
8	New taxon	species	Maculvirus HA5	Vibrio phage vB_VpP_HA5	OK585159	2024.045B
9	New taxon	species	Maculvirus MGD1	Vibrio phage vB_VpaP_MGD1	MT501516	2024.045B
10	New taxon	species	Maculvirus DE10	Vibrio phage vB_VpP_DE10	MZ516827	2024.045B
11	New taxon	species	Maculvirus HA1	Vibrio phage vB_VpP_HA1	OK585158	2024.045B
12	New taxon	species	Maculvirus AC2	Vibrio phage vB_VpP_AC2	ON864052	2024.045B
0	New taxon	species	Kotilavirus CX5	Pectobacterium phage CX5	MN270887	2024.045B
1	New taxon	species	Kotilavirus MA2	Pectobacterium phage MA2	MN271656	2024.045B
2	New taxon	subfamily	Gujervirinae			2024.045B
0	New taxon	species	Pradovirus IVIADoCa2	Xanthomonas phage vB_Xar_IVIA-DoCa2	ON911539	2024.045B
1	New taxon	species	Pradovirus IVIADoCa9	Xanthomonas phage vB_Xar_IVIA-DoCa9	ON932083	2024.045B
2	New taxon	species	Pradovirus SB5	Stenotrophomonas phage SB5	PP079417	2024.045B
3	New taxon	species	Pradovirus IVIADoCa4	Xanthomonas phage vB_Xar_IVIA-DoCa4	ON932078	2024.045B
4	New taxon	species	Pradovirus F5	Xanthomonas phage F5	OP583591	2024.045B
5	New taxon	species	Pradovirus P4	Xanthomonas phage P4	OP583594	2024.045B
6	New taxon	species	Pradovirus MUD8T1	Xanthomonas phage MUD8-T1	OK258138	2024.045B
7	New taxon	species	Pradovirus NED111	Xanthomonas phage NED111	OP548052	2024.045B
8	New taxon	species	Pradovirus pagan	Xanthomonas phage Pagan	MK903278	2024.045B
9	New taxon	species	Pradovirus titanX	Bacteriophage Titan-X	MN478375	2024.045B
10	New taxon	species	Pradovirus pXoo2106	Xanthomonas phage pXoo2106	ON960072	2024.045B
0	New taxon	species	Gyeongsanvirus PPSG11	Ralstonia phage P-PSG-11	MN270889	2024.045B
1	New taxon	genus	Vistulavirus			2024.045B
2	New taxon	species	Vistulavirus BB8	Bordetella phage vB_BbrP_BB8	MK984681	2024.045B
3	New taxon	genus	Boesrvirus			2024.045B
4	New taxon	species	Boesrvirus BOESR1	Ralstonia phage BOESR1	OR367448	2024.045B
0	New taxon	species	Serkorvirus p2106	Ralstonia phage p2106	OP947225	2024.045B
1	New taxon	species	Serkorvirus RpY2	Ralstonia phage RpY2	OK318991	2024.045B
2	New taxon	species	Serkorvirus 10RS306A	Ralstonia phage 10RS306A	OP313111	2024.045B
0	New taxon	species	Ahphunavirus LAh1	Aeromonas phage LAh1	MK838107	2024.045B
1	New taxon	species	Ahphunavirus AHPMCC7	Aeromonas phage AHPMCC7	ON365567	2024.045B
2	New taxon	species	Ahphunavirus P2	Aeromonas phage P2	OP797796	2024.045B
3	New taxon	species	Ahphunavirus A014L	Aeromonas phage phiA014L	PP226938	2024.045B
4	New taxon	species	Ahphunavirus yong1	Aeromonas phage yong1	OM654404	2024.045B
5	New taxon	species	Ahphunavirus ST21	Aeromonas phage ST21	OR261031	2024.045B
6	New taxon	genus	Atoyacvirus			2024.045B
7	New taxon	species	Atoyacvirus atoyac15	Aeromonas phage Atoyac15	MT682390	2024.045B
8	New taxon	species	Atoyacvirus atoyac1	Aeromonas phage Atoyac1	MT682386	2024.045B
0	New taxon	species	Cronosvirus EspYZU13	Cronobacter phage EspYZU13	OP819285	2024.045B
1	New taxon	species	Cronosvirus Kc318	Kosakonia virus Kc318	MW250276	2024.045B
2	New taxon	species	Cronosvirus GY3	Cronobacter phage GY3	LC779549	2024.045B
3	New taxon	species	Cronosvirus EspYZU05	Cronobacter phage EspYZU05	MW882933	2024.045B
4	New taxon	genus	Jimeivirus			2024.045B
5	New taxon	species	Jimeivirus LHP	Escherichia phage vB_EcoP_LHP	PP453689	2024.045B
6	New taxon	genus	Cullenvirus			2024.045B
7	New taxon	species	Cullenvirus 6937	Klebsiella phage 6937	OL362270	2024.045B
8	New taxon	species	Cullenvirus KYP	Klebsiella phage KYP	ON755176	2024.045B
9	New taxon	species	Cullenvirus K59PH2	Klebsiella phage vB_Kpl_K59PH2	OY757063	2024.045B
0	New taxon	genus	Daeravirus			2024.045B
1	New taxon	species	Daeravirus MA13	Pectobacterium phage MA13	MN509793	2024.045B
2	New taxon	genus	Torinorumvirus			2024.045B
3	New taxon	species	Torinorumvirus B11	Pseudomonas phage phiB1_1	MT354570	2024.045B
4	New taxon	genus	Mojovirus			2024.045B
5	New taxon	species	Mojovirus MR5	Pseudomonas phage MR5	MT104468	2024.045B
6	New taxon	subfamily	Stentvirinae			2024.045B
0	New taxon	species	Bonnellvirus RZ4	Cronobacter phage RZ4	LC778449	2024.045B
1	New taxon	species	Bonnellvirus Kc261	Kosakonia virus Kc261	MW250275	2024.045B
2	New taxon	species	Bonnellvirus usur	Escherichia phage usur	MN850624	2024.045B
3	New taxon	species	Bonnellvirus glasur	Escherichia phage glasur	MN850583	2024.045B
4	New taxon	species	Bonnellvirus altidsur	Escherichia phage altidsur	MN850568	2024.045B
5	New taxon	species	Bonnellvirus mellemsur	Escherichia phage mellemsur	MN850570	2024.045B
6	New taxon	species	Bonnellvirus smaasur	Escherichia phage smaasur	MN850625	2024.045B
7	New taxon	species	Eracentumvirus Nifs112	Pantoea phage Nifs112	OK570184	2024.045B
0	New taxon	species	Kaohsiungvirus VPHS15	Vibrio phage VP-HS15	MN807240	2024.045B
1	New taxon	species	Kaohsiungvirus R15Z	Vibrio phage vB_ValS_R15Z	OQ745668	2024.045B
0	New taxon	species	Kaohsiungvirus MGD2	Vibrio phage vB_VpaP_MGD2	MK820013	2024.045B
1	New taxon	species	Kaohsiungvirus VaZX1	Vibrio phage Va-ZX-1	PP430129	2024.045B
2	New taxon	genus	Roscoffvirus			2024.045B
3	New taxon	species	Roscoffvirus rv15E36	Vibrio phage 15E36.1	MW865291	2024.045B
4	New taxon	genus	Daolivirus			2024.045B
5	New taxon	species	Daolivirus MJG	Aeromonas phage MJG	MK455769	2024.045B
6	New taxon	genus	Nerthusvirus			2024.045B
7	New taxon	species	Nerthusvirus BUCT553	Pseudomonas phage BUCT553	MT941682	2024.045B
0	New taxon	genus	Njordvirus			2024.045B
0	New taxon	genus	Tolavirus			2024.045B
1	New taxon	species	Tolavirus tola	Aeromonas phage vB_AspA_Tola	OM913599	2024.045B
2	New taxon	genus	Yinyavirus			2024.045B
3	New taxon	species	Yinyavirus AerP220	Aeromonas phage Aer_P220	ON624112	2024.045B
0	New taxon	species	Gajwadongvirus MR4	Pseudomonas phage MR4	MT104467	2024.045B
1	New taxon	genus	Hapakavirus			2024.045B
2	New taxon	species	Hapakavirus Nufs112	Pantoea phage Nufs112	OK570185	2024.045B
3	New taxon	genus	Reminisvirus			2024.045B
4	New taxon	species	Reminisvirus 6939	Klebsiella phage 6939	OL362271	2024.045B
5	New taxon	species	Reminisvirus reminis	Ralstonia phage Reminis	MN478376	2024.045B
6	New taxon	species	Reminisvirus KL01	Klebsiella phage KL01	OR591532	2024.045B
7	New taxon	genus	Smasvirus			2024.045B
8	New taxon	species	Smasvirus BUCT598	Stenotrophomonas phage BUCT598	MW831865	2024.045B
9	New taxon	species	Smasvirus P15	Stenotrophomonas phage vB_SmaS_P15	OK490494	2024.045B
10	New taxon	species	Smasvirus SB1	Xanthomonas phage SB1	PP079413	2024.045B
11	New taxon	species	Smasvirus c9N	Stenotrophomonas phage c9-N	OR209256	2024.045B
12	New taxon	species	Smasvirus BUCT700	Stenotrophomonas phage vB_SmeS_BUCT700	OM735686	2024.045B
13	New taxon	genus	Ponderosavirus			2024.045B
14	New taxon	species	Ponderosavirus ptah	Stenotrophomonas phage Ptah	MZ326854	2024.045B
15	New taxon	species	Ponderosavirus TS10	Stenotrophomonas phage TS-10	OK018136	2024.045B
16	New taxon	species	Ponderosavirus SB2	Stenotrophomonas phage SB2	PP079416	2024.045B
17	New taxon	species	Ponderosavirus ponderosa	Stenotrophomonas phage Ponderosa	MK903280	2024.045B
18	New taxon	species	Ponderosavirus pepon	Stenotrophomonas phage Pepon	MZ326858	2024.045B
19	New taxon	genus	Pazvirus			2024.045B
20	New taxon	species	Pazvirus paz	Xylella phage Paz	KF626666	2024.045B
21	New taxon	species	Pazvirus 31	Xanthomonas phage Xaa_vB_phi31	MT951568	2024.045B
22	New taxon	genus	Maltophvirus			2024.045B
23	New taxon	species	Maltophvirus BUCT609	Stenotrophomonas phage BUCT609	MW960043	2024.045B
24	New taxon	genus	Ceskevirus			2024.045B
25	New taxon	species	Ceskevirus SB4	Xanthomonas phage SB4	PP079415	2024.045B
0	New taxon	species	Higashivirus BHDTSo9	Ralstonia phage BHDT_So9	OP087422	2024.045B
1	New taxon	genus	Hongshanvirus			2024.045B
2	New taxon	species	Hongshanvirus BMB50	Ralstonia phage vB_RsoP_BMB50	MW965453	2024.045B
0	New taxon	subfamily	Dunnvirinae			2024.045B
1	New taxon	genus	Palovirus			2024.045B
2	New taxon	species	Palovirus palo	Rhizobium phage Palo	MT708544	2024.045B
0	New taxon	species	Cuernavacavirus RHphI38	Rhizobium phage RHph_I38	MN988529	2024.045B
1	New taxon	species	Cuernavacavirus RHphN37	Rhizobium phage RHph_N37	MN988528	2024.045B
2	New taxon	species	Cuernavacavirus RHphTM33	Rhizobium phage RHph_TM33	MN988492	2024.045B
0	New taxon	genus	Tepoztlanvirus			2024.045B
1	New taxon	species	Tepoztlanvirus RHphTM34	Rhizobium phage RHph_TM34	MN988466	2024.045B
2	New taxon	species	Tepoztlanvirus RHphY120	Rhizobium phage RHph_Y1_20	MN988488	2024.045B
3	New taxon	genus	Songlingvirus			2024.045B
4	New taxon	species	Songlingvirus SI01	Stappia phage SI01	MZ462995	2024.045B
5	New taxon	genus	Pasovirus			2024.045B
6	New taxon	species	Pasovirus paso	Rhizobium phage Paso	MT708546	2024.045B
7	New taxon	genus	Yautepecvirus			2024.045B
8	New taxon	species	Yautepecvirus RHphX39	Rhizobium phage RHph_X3_9	MW960034	2024.045B
0	New taxon	species	Tunggulvirus GM223	Pseudomonas phage phiGM22-3	MW627366	2024.045B
1	New taxon	genus	Actinidiaevirus			2024.045B
2	New taxon	species	Actinidiaevirus Ep4	Pseudomonas phage Ep4	LC776701	2024.045B
3	New taxon	genus	Bertilvirus			2024.045B
4	New taxon	species	Bertilvirus bertil	Pseudomonas phage Bertil	MW286266	2024.045B
5	New taxon	genus	Axyvirus			2024.045B
6	New taxon	species	Axyvirus 1932Axy21	Achromobacter phage vB_AxyP_19-32_Axy21	MK962638	2024.045B
7	New taxon	species	Axyvirus 1932Axy09	Achromobacter phage vB_AxyP_19-32_Axy09	MK962628	2024.045B
8	New taxon	species	Axyvirus 1932Axy23	Achromobacter phage vB_AxyP_19-32_Axy23	MK962640	2024.045B
9	New taxon	genus	Natansvirus			2024.045B
10	New taxon	species	Natansvirus SnaPR1	Sphaerotilus phage vB_SnaP-R1	MN844877	2024.045B
0	New taxon	genus	Trelivelvirus			2024.045B
1	New taxon	species	Trelivelvirus VAC51	Variovorax phage VAC_51	OX359471	2024.045B
2	New taxon	subfamily	Sechaudvirinae			2024.045B
3	New taxon	genus	Spiovirus			2024.045B
4	New taxon	species	Spiovirus sbp1	Synechococcus phage S-SBP1	MT424636	2024.045B
0	New taxon	genus	Nerivirus			2024.045B
1	New taxon	species	Nerivirus SSRP01	Synechococcus phage S-SRP01	MW015080	2024.045B
0	New taxon	genus	Angmobvirus			2024.045B
1	New taxon	species	Angmobvirus SCBP1	Synechococcus phage S-CBP1	KC310802	2024.045B
2	New taxon	genus	Dishuivirus			2024.045B
3	New taxon	species	Dishuivirus DSLLC07	Synechococcus phage DSL-LC07	OQ999402	2024.045B
0	New taxon	genus	Luzcentumvirus			2024.045B
1	New taxon	species	Luzcentumvirus LUZ100	Pseudomonas phage LUZ100	OP329100	2024.045B
2	New taxon	genus	Chamilpavirus			2024.045B
3	New taxon	species	Chamilpavirus RHEph21	Rhizobium phage RHEph21	MW980070	2024.045B
0	New taxon	species	Paadamvirus TRX321	Rhizobium phage vB_RleA_TRX32-1	MW023914	2024.045B
1	New taxon	genus	Triteiavirus			2024.045B
2	New taxon	species	Triteiavirus CRP804	Roseobacter phage CRP-804	OR420734	2024.045B
3	New taxon	genus	Shangxiadianvirus			2024.045B
4	New taxon	species	Shangxiadianvirus CRP118	Roseobacter phage CRP-118	OR420741	2024.045B
5	New taxon	species	Shangxiadianvirus CRP403	Roseobacter phage CRP-403	OR420752	2024.045B
6	New taxon	genus	Dynamenevirus			2024.045B
7	New taxon	species	Dynamenevirus CRP114	Roseobacter phage CRP-114	OR420740	2024.045B
8	New taxon	species	Dynamenevirus CRP227	Roseobacter phage CRP-227	OR420746	2024.045B
9	New taxon	species	Dynamenevirus CRP361	Roseobacter phage CRP-361	OR420750	2024.045B
10	New taxon	genus	Actaeavirus			2024.045B
11	New taxon	species	Actaeavirus CRP125	Roseobacter phage CRP-125	OR420743	2024.045B
12	New taxon	genus	Oceanidvirus			2024.045B
13	New taxon	species	Oceanidvirus CRP171	Roseobacter phage CRP-171	OR420737	2024.045B
14	New taxon	species	Oceanidvirus CRP113	Roseobacter phage CRP-113	OR420755	2024.045B
15	New taxon	species	Fussvirus eyrgjafa	Pelagibacter phage Eyrgjafa EXVC018P	MT375523	2024.045B
16	New taxon	genus	Thoosavirus			2024.045B
17	New taxon	species	Thoosavirus HTVC025P	Pelagibacter phage HTVC025P	MH598799	2024.045B
0	New taxon	genus	Aequorvirus			2024.045B
1	New taxon	species	Aequorvirus HTVC041P	Pelagibacter phage HTVC041P	OR420753	2024.045B
2	New taxon	genus	Mengvirus			2024.045B
3	New taxon	species	Mengvirus NMeng1	Nostoc phage NMeng1	OQ540924	2024.045B
4	New taxon	genus	Alfirinvirus			2024.045B
5	New taxon	species	Alfirinvirus alfirin	Agrobacterium phage Alfirin	OR997969	2024.045B
0	New taxon	genus	Savitribaivirus			2024.045B
1	New taxon	species	Savitribaivirus PS	Aeromonas phage PS	MT259468	2024.045B
2	New taxon	genus	Bolekvirus			2024.045B
3	New taxon	species	Bolekvirus bolek	Aeromonas phage vB_AspA_Bolek	OM913597	2024.045B
4	New taxon	species	Bolekvirus lolek	Aeromonas phage vB_AspA_Lolek	OM913598	2024.045B
0	New taxon	species	Foturvirus R8W	Alteromonas phage vB_AmeP_R8W	MW043865	2024.045B
1	New taxon	genus	Kuwvirus			2024.045B
2	New taxon	species	Kuwvirus ParKuw1	Paracoccus phage ParKuw1	OQ376857	2024.045B
3	New taxon	genus	Mallvirus			2024.045B
4	New taxon	species	Mallvirus ParMal1	Paracoccus phage ParMal1	OQ376858	2024.045B
0	New taxon	genus	Tiranvirus			2024.045B
1	New taxon	species	Tiranvirus STIP28	Synechococcus T7-like virus S-TIP28	MZ803112	2024.045B
0	New taxon	genus	Fujianvirus			2024.045B
1	New taxon	species	Fujianvirus V141	Vibrio phage phiV141	MT227925	2024.045B
0	New taxon	genus	Catalonvirus			2024.045B
1	New taxon	species	Catalonvirus NF1	Bacteriophage Phi NF-1	OL634959	2024.045B
2	New taxon	genus	Proddevirus			2024.045B
3	New taxon	species	Proddevirus proddE	Desulfovibrio phage ProddE	MZ666938	2024.045B
4	New taxon	genus	Sumtervirus			2024.045B
5	New taxon	species	Sumtervirus S2B	Caulobacter phage S2B	MN857473	2024.045B
6	New taxon	genus	Jiaweivirus			2024.045B
7	New taxon	species	Jiaweivirus jiawei	Mycobacterium phage jiawei	OR464703	2024.045B
8	New taxon	genus	Morelosvirus			2024.045B
9	New taxon	species	Morelosvirus RHphI20	Rhizobium phage RHph_I20	MN988539	2024.045B
10	New taxon	genus	Pastovirus			2024.045B
11	New taxon	species	Pastovirus pasto	Rhizobium phage Pasto	MT708545	2024.045B
0	New taxon	species	Bifseptvirus BIMBV45	Pseudomonas phage BIM BV-45	MT094430	2024.045B
1	New taxon	species	Bifseptvirus SoKa	Pseudomonas phage SoKa	OM962999	2024.045B
0	New taxon	species	Pollyceevirus Eisa9	Pseudomonas phage Eisa9	OL581612	2024.045B
1	New taxon	genus	Conareevirus			2024.045B
2	New taxon	species	Conareevirus doublea	Brevundimonas phage AA	OK319016	2024.045B
3	New taxon	species	Conareevirus Cd1	Caulobacter phage Cd1	GU393987	2024.045B
4	New taxon	species	Conareevirus babayka	Brevundimonas phage vB_BpoS-Babayka	ON529868	2024.045B
5	New taxon	genus	Dcimvirus			2024.045B
6	New taxon	species	Dcimvirus DCM	Caulobacter phage DCM	OQ137559	2024.045B
0	New taxon	species	Percyvirus BL198	Caulobacter phage BL198	OQ135102	2024.045B
1	New taxon	species	Percyvirus ERS	Caulobacter phage ERS	OQ137560	2024.045B
2	New taxon	species	Percyvirus KSC	Caulobacter phage KSC	OQ135104	2024.045B
3	New taxon	genus	Paternavirus			2024.045B
4	New taxon	species	Paternavirus doca7	Xanthomonas phage vB_Xar_IVIA-DoCa7	ON932081	2024.045B
5	New taxon	genus	Euvesivirus			2024.045B
6	New taxon	species	Euvesivirus SB3	Xanthomonas phage SB3	PP079414	2024.045B
7	New taxon	genus	Cotavirus			2024.045B
8	New taxon	species	Cotavirus cota	Xylella phage Cota	LR778216	2024.045B
0	New taxon	genus	Pakuvirus			2024.045B
1	New taxon	species	Pakuvirus paku	Burkholderia phage Paku	MZ326863	2024.045B
0	New taxon	genus	Jeruvirus			2024.045B
1	New taxon	species	Jeruvirus PSTNGR1	Providencia phage PSTNGR1	MW145136	2024.045B
0	New taxon	species	Lullwatervirus quill52	Caulobacter phage Quill_5.2	OR260090	2024.045B
0	New taxon	genus	Linggongvirus			2024.045B
1	New taxon	species	Linggongvirus VH5	Vibrio phage vB_VhaP_VH-5	MN497414	2024.045B
2	New taxon	genus	Aristophanesvirus			2024.045B
3	New taxon	species	Aristophanesvirus aristophanes	Acinetobacter phage Aristophanes	MT783706	2024.045B
4	New taxon	genus	Micantvirus			2024.045B
5	New taxon	species	Micantvirus micant	Erwinia phage Micant	OM513679	2024.045B
6	New taxon	species	Micantvirus loshitsa2	Erwinia phage Loshitsa2	OM513680	2024.045B
0	New taxon	genus	Zoomievirus			2024.045B
1	New taxon	species	Zoomievirus zoomie	Erwinia phage Zoomie	MZ333135	2024.045B
0	New taxon	species	Kakivirus PSTRCR114	Providencia phage PSTRCR_114	MW358930	2024.045B
0	New taxon	species	Novosibovirus 309	Proteus phage 309	OL416096	2024.045B
1	New taxon	species	Novosibovirus RS1pmA	Proteus phage vB_PmiP_RS1pmA	MG575418	2024.045B
2	New taxon	species	Novosibovirus RS8pmA	Proteus phage vB_PmiP_RS8pmA	MG575419	2024.045B
0	New taxon	species	Przondovirus KMI1	Klebsiella phage KMI1	MN052874	2024.045B
1	New taxon	species	Przondovirus K16PH164C3	Klebsiella phage vB_Kpn_K16PH164C3	OY979392	2024.045B
2	New taxon	species	Przondovirus VLCpiA3d	Klebsiella phage VLCpiA3d	ON602753	2024.045B
3	New taxon	species	Przondovirus KKP3708	Serratia phage KKP 3708	OR067836	2024.045B
4	New taxon	species	Przondovirus 2146HW	Klebsiella phage vB_KpnP_2146-HW	OQ622005	2024.045B
5	New taxon	species	Przondovirus MUC100	Klebsiella phage vB_KpnP_MUC100	OQ921101	2024.045B
6	New taxon	species	Przondovirus K27PH129C1	Klebsiella phage vB_Kpn_K27PH129C1	OY978798	2024.045B
7	New taxon	species	Przondovirus BUCT3589	Klebsiella phage BUCT-3589	OP256047	2024.045B
8	New taxon	species	Przondovirus Kp11	Klebsiella phage Kp11	ON148528	2024.045B
9	New taxon	species	Przondovirus EKp2	Klebsiella phage vB_KpnP_EKp2	OQ921102	2024.045B
10	New taxon	species	Przondovirus H5	Klebsiella phage H5	OR296322	2024.045B
11	New taxon	species	Przondovirus K37PH164C1	Klebsiella phage vB_Kpn_K37PH164C1	OY978834	2024.045B
12	New taxon	species	Przondovirus cp7	Klebsiella phage cp7	OX335390	2024.045B
13	New taxon	species	Przondovirus cp43	Klebsiella phage cp43	OX335443	2024.045B
14	New taxon	species	Przondovirus ZX8	Klebsiella phage vB_KoxP_ZX8	MZ424865	2024.045B
15	New taxon	species	Przondovirus ZX10	Klebsiella phage vB_KpnP_ZX10	ON897768	2024.045B
16	New taxon	species	Przondovirus IME264	Klebsiella phage IME264	OL799328	2024.045B
17	New taxon	species	Przondovirus Kpn17	Klebsiella phage Kpn17	OQ790080	2024.045B
18	New taxon	species	Przondovirus 066046	Klebsiella phage 066046	MW042806	2024.045B
19	New taxon	species	Przondovirus NK20	Klebsiella phage NK20	OP013026	2024.045B
20	New taxon	species	Przondovirus KPN3	Klebsiella phage KPN3	MN101227	2024.045B
21	New taxon	species	Przondovirus FZ12	Klebsiella phage vB_KpnP_FZ12	MK521905	2024.045B
22	New taxon	species	Przondovirus K58PH129C2	Klebsiella phage vB_Kpl_K58PH129C2	OY979393	2024.045B
23	New taxon	species	Przondovirus VLCpiA3c	Klebsiella phage VLCpiA3c	ON602755	2024.045B
24	New taxon	species	Przondovirus K11PH164C1	Klebsiella phage vB_Kpn_K11PH164C1	OY978791	2024.045B
25	New taxon	species	Przondovirus K35PH164C3	Klebsiella phage vB_Kpl_K35PH164C3	OY978870	2024.045B
26	New taxon	species	Przondovirus K8PH128	Klebsiella phage vB_Kpl_K8PH128	OY976565	2024.045B
27	New taxon	species	Przondovirus W14TH13021	Klebsiella phage phiW14/TH1-302-1	MT431699	2024.045B
28	New taxon	species	Przondovirus Kp9	Klebsiella phage Kp9	ON148529	2024.045B
29	New taxon	species	Przondovirus K48PH164C1	Klebsiella phage vB_Kpl_K48PH164C1	OY976571	2024.045B
30	New taxon	species	Przondovirus IME531	Klebsiella phage vB_Kp_IME531	OK138556	2024.045B
31	New taxon	species	Przondovirus VLCpiA3b	Klebsiella phage VLCpiA3b	ON602742	2024.045B
32	New taxon	species	Przondovirus SHKP152226	Klebsiella phage SH-KP152226	MK903728	2024.045B
33	New taxon	species	Przondovirus HZJ31	Klebsiella phage HZJ31	OR050820	2024.045B
34	New taxon	species	Przondovirus P560	Klebsiella phage P560	MT966873	2024.045B
35	New taxon	species	Przondovirus pv066013	Klebsiella phage 066013	MW042787	2024.045B
36	New taxon	species	Przondovirus ZK2	Klebsiella phage vB_KpnP_ZK2	OL409034	2024.045B
37	New taxon	species	Przondovirus cornelius	Klebsiella phage Cornelius	OQ579027	2024.045B
38	New taxon	species	Przondovirus GWPA139	Klebsiella phage Kp_GWPA139	OP970826	2024.045B
39	New taxon	species	Przondovirus VAC71	Klebsiella phage vB_KpnP-VAC71	MZ571832	2024.045B
40	New taxon	species	Przondovirus P791	Klebsiella phage P79_1	OR256027	2024.045B
41	New taxon	species	Przondovirus KpV92	Klebsiella phage KpV92	PP105577	2024.045B
0	New taxon	species	Przondovirus GWPB35	Klebsiella phage Kp_GWPB35	OP970825	2024.045B
1	New taxon	species	Przondovirus K56PH164C1	Klebsiella phage vB_Kpl_K56PH164C1	OY977469	2024.045B
2	New taxon	species	Przondovirus K42PH8	Klebsiella phage vB_Kpn_K42PH8	OY979396	2024.045B
3	New taxon	species	Przondovirus K26PH128C1	Klebsiella phage vB_Ko_K26PH128C1	OY978813	2024.045B
4	New taxon	species	Przondovirus KMI2	Klebsiella phage KMI2	MN101216	2024.045B
5	New taxon	species	Przondovirus KMI4	Klebsiella phage KMI4	MN101218	2024.045B
6	New taxon	species	Przondovirus K74PH129C2	Klebsiella phage vB_Ko_K74PH129C2	OY978822	2024.045B
7	New taxon	species	Przondovirus K80PH1317a	Klebsiella phage vB_Kpn_K80PH1317a	OY757090	2024.045B
8	New taxon	species	Przondovirus cp12	Klebsiella phage cp12	OX335409	2024.045B
9	New taxon	species	Przondovirus cp8	Klebsiella phage cp8	OX335398	2024.045B
10	New taxon	species	Przondovirus cp10	Klebsiella phage cp10	OX335376	2024.045B
11	New taxon	species	Przondovirus cp11	Klebsiella phage cp11	OX335418	2024.045B
12	New taxon	species	Przondovirus KundULIP54	Klebsiella phage Kund-ULIP54	MK380016	2024.045B
13	New taxon	species	Przondovirus KundULIP47	Klebsiella phage Kund-ULIP47	MK380015	2024.045B
14	New taxon	species	Przondovirus AmPhEK52	Klebsiella phage AmPh_EK52	MN434093	2024.045B
15	New taxon	species	Przondovirus pokalde002	Klebsiella phage Kp_Pokalde_002	MT425185	2024.045B
16	New taxon	species	Przondovirus K2044302	Klebsiella phage vB_KpnP_K2044-302	OP620756	2024.045B
17	New taxon	species	Przondovirus K2044HW	Klebsiella phage vB_KpnP_K2044-HW	OP620754	2024.045B
18	New taxon	species	Przondovirus cp6	Klebsiella phage cp6	OX335389	2024.045B
19	New taxon	species	Przondovirus Adeo	Klebsiella phage Adeo	OR855706	2024.045B
20	New taxon	species	Przondovirus pv066056	Klebsiella phage 066056	MW042808	2024.045B
21	New taxon	species	Przondovirus NLZS2	Klebsiella phage NL_ZS_2	MT813141	2024.045B
22	New taxon	species	Przondovirus pv150004	Klebsiella phage 150004	OP045496	2024.045B
23	New taxon	species	Przondovirus pv175022	Klebsiella phage 175022	PP357471	2024.045B
24	New taxon	species	Przondovirus JB48	Klebsiella phage JB48	ON571554	2024.045B
25	New taxon	species	Przondovirus 066022	Klebsiella phage 066022	MW042790	2024.045B
26	New taxon	species	Przondovirus KpnP1	Klebsiella phage vB_KpnP1	ON880501	2024.045B
27	New taxon	species	Przondovirus cp26	Klebsiella phage cp26	OX335359	2024.045B
28	New taxon	species	Przondovirus P671	Klebsiella phage P67_1	OR256026	2024.045B
29	New taxon	species	Przondovirus pv175024	Klebsiella phage 175024	PP357472	2024.045B
30	New taxon	species	Przondovirus pv066024	Klebsiella phage 066024	MW042792	2024.045B
31	New taxon	species	Przondovirus P55	Klebsiella phage P55	OR387886	2024.045B
32	New taxon	species	Przondovirus pv175026	Klebsiella phage 175026	PP357474	2024.045B
33	New taxon	species	Przondovirus P509	Klebsiella phage P509	MT542697	2024.045B
34	New taxon	species	Przondovirus pv066023	Klebsiella phage 066023	MW042791	2024.045B
35	New taxon	species	Przondovirus pv175005	Klebsiella phage 175005	PP357455	2024.045B
36	New taxon	species	Przondovirus pv175007	Klebsiella phage 175007	PP357457	2024.045B
37	New taxon	species	Przondovirus pv117	Klebsiella phage 117	MN149903	2024.045B
38	New taxon	species	Przondovirus pv175017	Klebsiella phage 175017	PP357466	2024.045B
39	New taxon	species	Przondovirus TUN1	Klebsiella phage TUN1	HG994092	2024.045B
40	New taxon	species	Przondovirus NLZS1	Klebsiella phage NL_ZS_1	MT813140	2024.045B
41	New taxon	species	Przondovirus pv066053	Klebsiella phage 066053	MW042807	2024.045B
42	New taxon	species	Przondovirus cp33	Klebsiella phage cp33	OX335438	2024.045B
43	New taxon	species	Przondovirus P510	Klebsiella phage P510	MT966872	2024.045B
44	New taxon	species	Przondovirus pv066042	Klebsiella phage 066042	MW042804	2024.045B
45	New taxon	species	Przondovirus IME335	Klebsiella phage vB_KpnP_IME335	MN176574	2024.045B
46	New taxon	species	Przondovirus 175029	Klebsiella phage 175029	PP357477	2024.045B
47	New taxon	species	Przondovirus pv175019	Klebsiella phage 175019	PP357468	2024.045B
48	New taxon	species	Przondovirus cmc356	Klebsiella phage vB_KpnP_cmc356ctg1	OR105945	2024.045B
49	New taxon	species	Przondovirus cp30	Klebsiella phage cp30	OX335426	2024.045B
50	New taxon	species	Przondovirus pv175003	Klebsiella phage 175003	PP357453	2024.045B
51	New taxon	species	Przondovirus pv175006	Klebsiella phage 175006	PP357456	2024.045B
52	New taxon	species	Przondovirus pv066037	Klebsiella phage 066037	MW042800	2024.045B
53	New taxon	species	Przondovirus pv175032	Klebsiella phage 175032	PP357480	2024.045B
54	New taxon	species	Przondovirus cp29	Klebsiella phage cp29	OX335401	2024.045B
55	New taxon	species	Teseptimavirus PHB19	Escherichia phage vB_EcoP_PHB19	MN481365	2024.045B
56	New taxon	species	Teseptimavirus yanou	Cedecea phage Yanou	ON568193	2024.045B
57	New taxon	species	Teseptimavirus pO111	Escherichia phage pO111	OR204652	2024.045B
58	New taxon	species	Teseptimavirus UFV01	Serratia phage vB_SmaP-UFV01	MT543041	2024.045B
59	New taxon	species	Teseptimavirus tv04922B	Escherichia phage 04922B	OP331230	2024.045B
60	New taxon	species	Teseptimavirus JB01	Escherichia phage JB01	MW074885	2024.045B
61	New taxon	species	Teseptimavirus SYGE1	Escherichia phage vB_EcoP_SYGE1	MW883060	2024.045B
62	New taxon	species	Teseptimavirus jeantinguely	Escherichia phage JeanTinguely	MZ501081	2024.045B
63	New taxon	species	Teseptimavirus C2	Salmonella phage C2	MN026740	2024.045B
64	New taxon	species	Teseptimavirus pila	Serratia phage Pila	MN098329	2024.045B
65	New taxon	species	Teseptimavirus EFA2	Enterococcus phage EFA-2	MT350293	2024.045B
66	New taxon	species	Teseptimavirus PVN09	Edwardsiella phage PVN09	MZ220766	2024.045B
67	New taxon	species	Teseptimavirus jacobburckhardt	Escherichia phage JacobBurckhardt	MZ501078	2024.045B
68	New taxon	species	Teseptimavirus YpYeO9	Yersinia phage vB_YpYeO9	OQ828305	2024.045B
0	New taxon	species	Teseptimavirus A1122	Yersinia phage phiA1122	AY247822	2024.045B
1	New taxon	species	Helsettvirus YpEc11	Yersinia phage vB_YpEc11	OQ828306	2024.045B
0	New taxon	species	Ningirsuvirus sibilus	Klebsiella phage vB_KpnP_Sibilus	MN013082	2024.045B
1	New taxon	species	Ningirsuvirus pEpSNUABM12	Erwinia phage pEp_SNUABM_12	MT822288	2024.045B
2	New taxon	species	Ningirsuvirus nahilimali	Klebsiella phage vB_KpnP_NahiliMali	MN013085	2024.045B
3	New taxon	species	Ningirsuvirus DchS19	Dickeya phage DchS19	ON287378	2024.045B
4	New taxon	species	Ningirsuvirus W2B	Dickeya phage W2B	OQ871563	2024.045B
5	New taxon	species	Elunavirus PagPSK1	Pantoea phage vB_PagP-SK1	MN450150	2024.045B
6	New taxon	species	Elunavirus stepyanka	Erwinia phage Stepyanka	ON715521	2024.045B
7	New taxon	species	Unyawovirus PC2B6	Pectobacterium phage vB_PcaP_P15_PC2B6	ON995367	2024.045B
8	New taxon	genus	Maklayavirus			2024.045B
9	New taxon	species	Maklayavirus Q19	Pectobacterium phage Q19	MK290739	2024.045B
10	New taxon	genus	Sarmavirus			2024.045B
11	New taxon	species	Sarmavirus sarma103	Rahnella phage Sarma103	OL856139	2024.045B
12	New taxon	genus	Snaubvirus			2024.045B
13	New taxon	species	Snaubvirus pEpSNUABM09	Erwinia phage pEp_SNUABM_09	MN184885	2024.045B
0	New taxon	species	Teetrevirus F5M1C	Pantoea phage vB_PdeP_F5M1C	OL744217	2024.045B
1	New taxon	species	Teetrevirus mtp14	Klebsiella phage mtp14	OX335419	2024.045B
2	New taxon	species	Teetrevirus tv31	Klebsiella phage 31	MN149904	2024.045B
3	New taxon	species	Teetrevirus sekstaphage1	Escherichia phage Sekstaphage-1	OR545379	2024.045B
4	New taxon	species	Teetrevirus Kp31	Klebsiella phage phiKp_31	LC768499	2024.045B
5	New taxon	species	Teetrevirus EF2	Erwinia phage phiEF2	PP356685	2024.045B
6	New taxon	species	Teetrevirus Seera	Serratia phage Seera	ON950090	2024.045B
7	New taxon	species	Teetrevirus megaducksbill	Klebsiella phage MegaDucksbill	OR896851	2024.045B
8	New taxon	species	Teetrevirus Emp27	Klebsiella phage vB_KpnP_Emp27	MN013074	2024.045B
9	New taxon	species	Teetrevirus K19PH14C4P1	Klebsiella phage vB_Kpn_K19PH14C4P1	OY979415	2024.045B
10	New taxon	species	Teetrevirus bumbleweed	Klebsiella phage Bumbleweed	OR896852	2024.045B
11	New taxon	species	Teetrevirus Kpn11mx	Klebsiella phage Kpn-11mx	MW296877	2024.045B
12	New taxon	species	Teetrevirus tv066044	Klebsiella phage 066044	MZ359670	2024.045B
13	New taxon	species	Teetrevirus NLZS3	Klebsiella phage NL_ZS_3	MT813142	2024.045B
14	New taxon	species	Teetrevirus keithstache	Klebsiella phage Keithstache	OR896855	2024.045B
15	New taxon	species	Teetrevirus glastosback	Klebsiella phage GlastosBack	OR896841	2024.045B
16	New taxon	species	Teetrevirus IME305	Klebsiella phage vB_KpnP_IME305	OK149215	2024.045B
17	New taxon	species	Teetrevirus F1M1C	Pantoea phage vB_PdeP_F1M1C	OL744209	2024.045B
18	New taxon	species	Teetrevirus tv6996	Klebsiella phage 6996	OL362281	2024.045B
19	New taxon	species	Teetrevirus tv6998	Klebsiella phage 6998	OL362282	2024.045B
20	New taxon	species	Teetrevirus HMGUsm2	Serratia phage HMGUsm2	OQ338185	2024.045B
21	New taxon	species	Teetrevirus CT02	Shigella phage CT02	OP917825	2024.045B
22	New taxon	species	Teetrevirus keithsmous	Klebsiella phage Keithsmous	OR896854	2024.045B
23	New taxon	species	Teetrevirus KpnPVAC1	Klebsiella phage vB_KpnP-VAC1	MZ428229	2024.045B
24	New taxon	species	Teetrevirus mtp15	Klebsiella phage mtp15	OX335420	2024.045B
25	New taxon	species	Teetrevirus patroon	Klebsiella phage Patroon	MK608335	2024.045B
26	New taxon	species	Teetrevirus F2M1C	Pantoea phage vB_PdeP_F2M1C	OL744212	2024.045B
27	New taxon	species	Teetrevirus SALSA	Serratia phage SALSA	MT419366	2024.045B
28	New taxon	species	Teetrevirus mtp4	Klebsiella phage mtp4	OX335434	2024.045B
29	New taxon	species	Teetrevirus vB8388	Klebsiella phage vB8388	OL691920	2024.045B
30	New taxon	species	Teetrevirus mtp8	Klebsiella phage mtp8	OX335437	2024.045B
31	New taxon	species	Teetrevirus KP13MC52	Klebsiella phage KP13MC5-2	OP617747	2024.045B
32	New taxon	genus	Ebriosvirus			2024.045B
0	New taxon	genus	Rindgevirus			2024.045B
1	New taxon	species	Rindgevirus tarrare	Escherichia phage vB_Ec_Tarrare	OQ507919	2024.045B
2	New taxon	genus	Rambovirus			2024.045B
3	New taxon	species	Rambovirus rambo	Yersinia phage vB_YenP_Rambo	OK042080	2024.045B
4	New taxon	species	Berlinvirus pEaSNUABM57	Erwinia phage pEa_SNUABM_57	OP764599	2024.045B
5	New taxon	species	Berlinvirus PcCB251	Pectobacterium phage PcCB251	MW367418	2024.045B
0	New taxon	species	Berlinvirus JSS1	Salmonella phage JSS1	OP185508	2024.045B
1	New taxon	species	Berlinvirus SPLA4	Salmonella phage SPLA4	OR413582	2024.045B
2	New taxon	species	Berlinvirus D226	Escherichia phage vB_Eco_D226	MN080711	2024.045B
3	New taxon	species	Berlinvirus PZJ0206	Enterobacter phage PZJ0206	MT625440	2024.045B
4	New taxon	species	Berlinvirus SEqdws315	Enterobacter phage vB_SEqdws-315	OK663600	2024.045B
5	New taxon	species	Berlinvirus PC127	Salmonella phage vB_SalM_PC127	ON754979	2024.045B
6	New taxon	species	Berlinvirus pO103	Escherichia phage pO103	OR204651	2024.045B
7	New taxon	species	Berlinvirus P151	Escherichia phage P151	PP083182	2024.045B
8	New taxon	species	Berlinvirus V1	Escherichia phage PhiV-1	MT542512	2024.045B
9	New taxon	species	Berlinvirus carlspitteler	Escherichia phage CarlSpitteler	MZ501055	2024.045B
10	New taxon	species	Berlinvirus SWJM03	Salmonella phage SWJM-03	OQ818670	2024.045B
11	New taxon	species	Berlinvirus SalMLPST153	Salmonella phage vB_SalM-LPST153	MK907285	2024.045B
12	New taxon	species	Berlinvirus ernstbeyeler	Escherichia phage ErnstBeyeler	MZ501064	2024.045B
13	New taxon	species	Berlinvirus JSS2	Salmonella phage JSS2	OP185507	2024.045B
14	New taxon	genus	Benllochvirus			2024.045B
15	New taxon	species	Benllochvirus VLCpiA3a	Klebsiella phage VLCpiA3a	ON602733	2024.045B
16	New taxon	species	Benllochvirus K10PH82C1	Klebsiella phage vB_Kpn_K10PH82C1	OY757061	2024.045B
17	New taxon	species	Benllochvirus cp31	Klebsiella phage cp31	OX335378	2024.045B
18	New taxon	species	Benllochvirus cmc355D	Klebsiella phage vB_KpnP_cmc355D	OR915848	2024.045B
19	New taxon	genus	Yuanmingyuanvirus			2024.045B
20	New taxon	species	Yuanmingyuanvirus NJ2	Enterobacter phage NJ2	OR822025	2024.045B
21	New taxon	species	Apdecimavirus K12P11	Klebsiella phage vB_Kpn_K12P1.1	OY978816	2024.045B
22	New taxon	species	Kayfunavirus Kc166A	Kosakonia phage Kc166A	MW258709	2024.045B
0	New taxon	species	Kayfunavirus LET1	Pectobacterium phage LET1	OQ939567	2024.045B
1	New taxon	species	Kayfunavirus SFP21B	Shigella phage SFP21B	OQ031073	2024.045B
2	New taxon	species	Kayfunavirus SFP20	Shigella phage SFP20	OQ031076	2024.045B
3	New taxon	species	Kayfunavirus EP1	Enterobacter phage EP1	OM457002	2024.045B
4	New taxon	species	Kayfunavirus SFP21A	Shigella phage SFP21A	OQ031074	2024.045B
5	New taxon	species	Kayfunavirus IME278	Enterobacter phage IME278	MW748991	2024.045B
6	New taxon	species	Kayfunavirus EV1361	Enterobacter phage EV136_1	MZ223858	2024.045B
7	New taxon	species	Kayfunavirus EcoPRo103C3lw	Escherichia phage vB_EcoP-Ro103C3lw	MN067430	2024.045B
8	New taxon	species	Kayfunavirus pisces	Escherichia phage Pisces	MK903277	2024.045B
9	New taxon	species	Kayfunavirus PRFSP1	Salmonella phage PRF-SP1	MZ923531	2024.045B
10	New taxon	species	Kayfunavirus B1	Cronobacter phage vB_CtuP_B1	MW345254	2024.045B
11	New taxon	species	Kayfunavirus KKP3263	Enterobacter phage KKP_3263	OK210074	2024.045B
12	New taxon	species	Kayfunavirus ST16	Salmonella phage ST16	OQ860982	2024.045B
13	New taxon	species	Kayfunavirus ST17	Salmonella phage ST17	OQ860981	2024.045B
14	New taxon	species	Kayfunavirus ST21	Salmonella phage ST21	OQ860979	2024.045B
15	New taxon	species	Kayfunavirus ST15	Salmonella phage ST15	OQ860983	2024.045B
16	New taxon	species	Kayfunavirus ST57	Salmonella phage ST57	OQ860967	2024.045B
17	New taxon	species	Kayfunavirus ST20	Salmonella phage ST20	OQ860980	2024.045B
18	New taxon	species	Kayfunavirus NS1	Citrobacter phage NS1	MN715150	2024.045B
19	New taxon	species	Kayfunavirus ST10	Salmonella phage ST10	OQ860985	2024.045B
20	New taxon	species	Kayfunavirus 22664UKE32	Escherichia phage vB_EcoP-22664UKE3-2	MZ234011	2024.045B
21	New taxon	species	Kayfunavirus 101118UKE1	Escherichia phage vB_EcoP-101118UKE1	MZ234021	2024.045B
22	New taxon	species	Kayfunavirus 6925	Escherichia phage 6925	ON637250	2024.045B
23	New taxon	species	Kayfunavirus HC13	Escherichia phage HC13	OL362276	2024.045B
24	New taxon	species	Kayfunavirus HC12	Escherichia phage HC12	OL362275	2024.045B
25	New taxon	species	Kayfunavirus SR04	Escherichia phage SR04	OQ870567	2024.045B
26	New taxon	species	Kayfunavirus zappy	Escherichia phage Zappy	OQ870568	2024.045B
27	New taxon	species	Kayfunavirus 216Ecol046PP	Escherichia phage 216Ecol046PP	PP328844	2024.045B
28	New taxon	species	Kayfunavirus Mt1B1P3	Escherichia phage Mt1B1_P3	MT496969	2024.045B
29	New taxon	species	Kayfunavirus U8	Escherichia phage vB_EcoP-U8	MT862763	2024.045B
30	New taxon	species	Kayfunavirus CLBP1	Escherichia phage CLB_P1	KC109329	2024.045B
31	New taxon	species	Kayfunavirus EPr2	Providencia phage EPr2	OM256482	2024.045B
32	New taxon	species	Kayfunavirus PH1061	Escherichia phage PH1061	OQ680138	2024.045B
33	New taxon	species	Kayfunavirus pO91	Escherichia phage pO91	OR204650	2024.045B
34	New taxon	species	Kayfunavirus penshu1	Escherichia phage Penshu1	MK903281	2024.045B
35	New taxon	species	Kayfunavirus emlis	Kayfunavirus sp. EcoIv1_Emlis	OX460933	2024.045B
36	New taxon	species	Kayfunavirus midid	Kayfunavirus sp. EcoIv10b_Midid	OX461104	2024.045B
37	New taxon	species	Kayfunavirus IME177	Enterobacteria phage IME177	MZ398247	2024.045B
38	New taxon	species	Kayfunavirus R1	Escherichia phage vB_EcoP-R1	OQ703102	2024.045B
39	New taxon	species	Kayfunavirus SP7	Escherichia phage vB_EcoP_SP7	MT682707	2024.045B
40	New taxon	species	Kayfunavirus P762	Escherichia phage P762	MW876471	2024.045B
41	New taxon	species	Kayfunavirus yong1	Hafnia phage vB_HpaA_yong1	MK610268	2024.045B
42	New taxon	species	Kayfunavirus IMEP24	Escherichia phage vB_EcoP_IMEP24	MZ648215	2024.045B
43	New taxon	species	Kayfunavirus peacock	Escherichia phage Peacock	MK903279	2024.045B
44	New taxon	species	Kayfunavirus LS3	Escherichia virus LS3	MN518893	2024.045B
45	New taxon	species	Kayfunavirus LS2	Escherichia virus LS2	MN518894	2024.045B
46	New taxon	species	Kayfunavirus ZH4	Escherichia phage ZH4	OM355495	2024.045B
47	New taxon	species	Kayfunavirus CY1	Escherichia phage CY1	OM937123	2024.045B
48	New taxon	species	Kayfunavirus TM1	Escherichia phage TM1	OM908436	2024.045B
49	New taxon	species	Kayfunavirus p02	Escherichia phage pO2	OR228483	2024.045B
50	New taxon	species	Kayfunavirus milel	Kayfunavirus sp. EcoIv39_Milel	OX460914	2024.045B
51	New taxon	genus	Bamvirus			2024.045B
52	New taxon	species	Bamvirus bam	Escherichia phage vB_Eco_Bam	OW991346	2024.045B
53	New taxon	genus	Armandvirus			2024.045B
54	New taxon	species	Armandvirus PT2	Aeromonas phage vB_ AhaP_PT2	OM716005	2024.045B
55	New taxon	species	Armandvirus T7Ah	Aeromonas phage T7-Ah	MT740748	2024.045B
56	New taxon	species	Armandvirus PZLAh152	Aeromonas phage PZL-Ah152	MW671054	2024.045B
57	New taxon	species	Armandvirus PZLAh8	Aeromonas phage PZL-Ah8	MZ851152	2024.045B
58	New taxon	genus	Jelgvirus			2024.045B
59	New taxon	species	Jelgvirus JELGKS1	Aeromonas phage JELG-KS1	ON604651	2024.045B
60	New taxon	genus	Coryciavirus			2024.045B
61	New taxon	species	Coryciavirus A014S	Aeromonas phage phiA014S	PP226939	2024.045B
0	New taxon	species	Wuhanvirus PS07	Pasteurella phage vB_PmuP_PS07	MZ995503	2024.045B
1	New taxon	genus	Solymavirus			2024.045B
2	New taxon	species	Solymavirus PSTCR2	Providencia phage PSTCR2	MW057854	2024.045B
3	New taxon	species	Solymavirus PSTRCR120	Providencia phage PSTRCR_120	MW358928	2024.045B
4	New taxon	species	Minipunavirus lilpapawes	Morganella phage vB_MmoP_Lilpapawes	OK499982	2024.045B
5	New taxon	species	Foetvirus P1723	Escherichia phage P1723	MT465573	2024.045B
0	New taxon	species	Ghunavirus athelas	Pseudomonas phage Athelas	OR997970	2024.045B
1	New taxon	species	Ghunavirus AH05	Pseudomonas phage AH05	MZ501272	2024.045B
2	New taxon	species	Ghunavirus PstGIL1	Pseudomonas phage Pst_GIL1	OK523999	2024.045B
3	New taxon	species	Ghunavirus CHF1	Pseudomonas phage CHF1	MN729595	2024.045B
0	New taxon	species	Ghunavirus PCW2	Pseudomonas phage PCW2	OM471789	2024.045B
1	New taxon	species	Ghunavirus CHF7	Pseudomonas phage CHF7	OX359472	2024.045B
2	New taxon	genus	Hennigervirus			2024.045B
3	New taxon	species	Hennigervirus MR1	Pseudomonas phage MR1	MT104465	2024.045B
0	New taxon	species	Hennigervirus MR2	Pseudomonas phage MR2	MT104466	2024.045B
1	New taxon	genus	Cankvirus			2024.045B
2	New taxon	species	Cankvirus cv10P302A	Pseudomonas phage 10P302A	OQ622093	2024.045B
3	New taxon	genus	Waldovirus			2024.045B
4	New taxon	species	Waldovirus waldo5	Pseudomonas phage Waldo5	MT711889	2024.045B
5	New taxon	species	Waldovirus plaquesplease	Pseudomonas phage PlaquesPlease	MT711890	2024.045B
6	New taxon	species	Pijolavirus UFJFPfSW6	Pseudomonas phage UFJF_PfSW6	OP924544	2024.045B
0	New taxon	genus	Gundecimvirus			2024.045B
1	New taxon	species	Gundecimvirus MG11	Pseudomonas phage vB_PaeM-G11	OQ622254	2024.045B
2	New taxon	species	Troedvirus stalingrad	Pseudomonas phage Stalingrad	MT711887	2024.045B
3	New taxon	species	Pijolavirus Pf17397FPD1	Pseudomonas phage Pf17397_F_PD1	OM131411	2024.045B
4	New taxon	species	Phutvirus PSA6	Pseudomonas phage PSA6	OQ716796	2024.045B
5	New taxon	genus	Unosvirus			2024.045B
6	New taxon	species	Unosvirus PCS4	Pseudomonas phage PCS4	OK094519	2024.045B
0	New taxon	genus	Pfluvirus			2024.045B
0	New taxon	species	Pifdecavirus BIMBV46	Pseudomonas phage BIM BV-46	MT094431	2024.045B
