# Supplementary material for: Summary of taxonomy changes ratified by the International Committee on Taxonomy of Viruses (ICTV) from the Bacterial Viruses Subcommittee, 2025
Source: J Gen Virol. 2025 Jul 25;106(7):002111. doi: 10.1099/jgv.0.002111 (PMC12451628; doi:10.1099/jgv.0.002111)
Supplement: Uncited Table S5. [file jgv-106-02111-s005.csv]

	Operation	Rank	Taxon name	New parent taxon	TP
0	Move taxon	subfamily	Slopekvirinae	Autoscriptoviridae	2024.045B
0	Move taxon	subfamily	Molineuxvirinae	Autosignataviridae	2024.045B
0	Move taxon	genus	Maculvirus	Autoscriptoviridae	2024.045B
0	Move taxon	subfamily	Corkvirinae	Autoscriptoviridae	2024.045B
0	Move taxon	genus	Pradovirus	Gujervirinae	2024.045B
0	Move taxon	genus	Gyeongsanvirus	Autographivirales	2024.045B
0	Move taxon	genus	Kelmasvirus	Autotranscriptaviridae	2024.045B
1	Move taxon	genus	Serkorvirus	Autotranscriptaviridae	2024.045B
0	Move taxon	genus	Piedvirus	Autotranscriptaviridae	2024.045B
1	Move taxon	genus	Stompelvirus	Autotranscriptaviridae	2024.045B
0	Move taxon	genus	Aerosvirus	Autonotataviridae	2024.045B
1	Move taxon	subfamily	Melnykvirinae	Autonotataviridae	2024.045B
0	Move taxon	genus	Waewaevirus	Stentvirinae	2024.045B
1	Move taxon	genus	Bonnellvirus	Stentvirinae	2024.045B
0	Move taxon	subfamily	Colwellvirinae	Autosignataviridae	2024.045B
0	Move taxon	genus	Gajwadongvirus	Autographivirales	2024.045B
0	Move taxon	subfamily	Okabevirinae	Autonotataviridae	2024.045B
0	Move taxon	genus	Ampunavirus	Autonotataviridae	2024.045B
1	Move taxon	genus	Anchaingvirus	Autonotataviridae	2024.045B
0	Move taxon	genus	Cuernavacavirus	Dunnvirinae	2024.045B
0	Move taxon	genus	Stubburvirus	Autoscriptoviridae	2024.045B
1	Move taxon	genus	Tunggulvirus	Autoscriptoviridae	2024.045B
0	Move taxon	genus	Ayakvirus	Autoscriptoviridae	2024.045B
1	Move taxon	genus	Jiaoyazivirus	Autoscriptoviridae	2024.045B
0	Move taxon	genus	Poseidonvirus	Sechaudvirinae	2024.045B
1	Move taxon	genus	Igirivirus	Sechaudvirinae	2024.045B
0	Move taxon	genus	Qadamvirus	Sechaudvirinae	2024.045B
0	Move taxon	genus	Tiamatvirus	Sechaudvirinae	2024.045B
1	Move taxon	genus	Tritonvirus	Sechaudvirinae	2024.045B
2	Move taxon	genus	Tangaroavirus	Sechaudvirinae	2024.045B
3	Move taxon	genus	Cheungvirus	Sechaudvirinae	2024.045B
0	Move taxon	genus	Paadamvirus	Autographivirales	2024.045B
0	Move taxon	genus	Stopavirus	Autographivirales	2024.045B
0	Move taxon	genus	Atuphduovirus	Dunnvirinae	2024.045B
0	Move taxon	genus	Ermolevavirus	Autonotataviridae	2024.045B
1	Move taxon	genus	Foturvirus	Autographivirales	2024.045B
0	Move taxon	genus	Tiilvirus	Autographivirales	2024.045B
1	Move taxon	genus	Kembevirus	Autographivirales	2024.045B
2	Move taxon	genus	Banchanvirus	Autographivirales	2024.045B
3	Move taxon	genus	Voetvirus	Autographivirales	2024.045B
0	Move taxon	genus	Tawavirus	Autographivirales	2024.045B
0	Move taxon	genus	Cyclitvirus	Autographivirales	2024.045B
0	Move taxon	genus	Bifseptvirus	Autonotataviridae	2024.045B
0	Move taxon	genus	Pollyceevirus	Autonotataviridae	2024.045B
0	Move taxon	genus	Percyvirus	Autonotataviridae	2024.045B
0	Move taxon	genus	Sukuvirus	Autonotataviridae	2024.045B
0	Move taxon	genus	Mguuvirus	Autonotataviridae	2024.045B
1	Move taxon	genus	Risjevirus	Autonotataviridae	2024.045B
2	Move taxon	genus	Napahaivirus	Autonotataviridae	2024.045B
0	Move taxon	genus	Lullwatervirus	Autonotataviridae	2024.045B
0	Move taxon	genus	Kalppathivirus	Autonotataviridae	2024.045B
1	Move taxon	genus	Aqualcavirus	Autonotataviridae	2024.045B
2	Move taxon	genus	Scottvirus	Autonotataviridae	2024.045B
0	Move taxon	genus	Limelightvirus	Slopekvirinae	2024.045B
0	Move taxon	genus	Kakivirus	Slopekvirinae	2024.045B
0	Move taxon	genus	Novosibovirus	Slopekvirinae	2024.045B
0	Move taxon	subfamily	Studiervirinae	Autotranscriptaviridae	2024.045B
0	Move taxon	genus	Wuhanvirus	Studiervirinae	2024.045B
